# Supplementary material for: Interaction between ENPP1 and homologous recombination deficiency defines distinct pan-cancer signatures: A retrospective observational study
Source: Medicine (Baltimore). 2026 Jan 2;105(1):e47164. doi: 10.1097/MD.0000000000047164 (PMC12778157; doi:10.1097/MD.0000000000047164)
Supplement: Supplementary file 1 [file medi-105-e47164-s001.xlsx]

## Sheet: Table S1
Table S1. Summary of the number of samples per cancer types Included in molecular and survival analyses
	ACC	BLCA	BRCA	CESC	CHOL	COAD	DLBC	ESCA	GBM	HNSC	KICH	KIRC	KIRP	LAML	LGG	LIHC	LUAD	LUSC	MESO	OV	PAAD	PCPG	PRAD	READ	SARC	SKCM	STAD	TGCT	THCA	THYM	UCEC	UCS	UVM	Type Unkonwn	Total
Molecular Anlyses	77	397	1055	293	36	440	47	162	155	509	66	498	285	109	519	359	504	493	81	294	159	165	473	157	246	460	406	155	470	104	518	56	80	0	9828
Survival Analysis	77	392	1032	280	36	408	46	161	152	507	65	477	277	92	514	354	487	472	80	292	158	165	473	147	240	446	378	138	469	103	514	54	80	59	9625
ACC, adrenocortical carcinoma; BLCA, bladder urothelial carcinoma; BRCA, breast invasive carcinoma; CESC, cervical squamous cell carcinoma and endocervical adenocarcinoma; CHOL, cholangiocarcinoma; COAD, colon adenocarcinoma; DLBC, lymphoid neoplasm diffuse large B-cell lymphoma; ESCA, esophageal carcinoma; GBM, glioblastoma multiforme; HNSC, head and neck squamous cell carcinoma; KICH, kidney ch…

## Sheet: Table S2
Table S2. Correlation analysis between ENPP1 expression and HRD score for each cancer type
Cancer type	Pearson Correlation		Spearman Correlation
	Coefficient	p value	Coefficient	p value
ACC	-0.31	0.005703	-0.33	0.003326
BLCA	-0.04	0.3723	-0.02	0.7521
BRCA	-0.28	1.478e-20	-0.22	2.391e-13
CESC	-0.12	0.03433	-0.12	0.03595
CHOL	-0.09	0.5996	-0.06	0.74
COAD	0.1	0.03835	0.07	0.1223
DLBC	-0.01	0.9267	0.06	0.7121
ESCA	-0.02	0.8196	-0.09	0.2688
GBM	-0.1	0.2282	-0.09	0.2575
HNSC	0.11	0.01072	0.1	0.02339
KICH	0.23	0.0591	0.2	0.1087
KIRC	0.09	0.03648	0.08	0.0866
KIRP	-0.1	0.07948	-0.12	0.0441
LAML	0.18	0.05499	0.09	0.37
LGG	0.03	0.4415	0.02	0.6718
LIHC	-0.27	1.782e-07	-0.27	1.853e-07
LUAD	0.24	6.899e-08	0.23	1.039e-07
LUSC	0.04	0.3302	0.05	0.2232
MESO	0.22	0.04426	0.23	0.03886
OV	-0.03	0.6432	-0.03	0.569
PAAD	-0.2	0.01202	-0.22	0.00596
PCPG	-0.12	0.1373	-0.11	0.1642
PRAD	-0.03	0.5645	0.04	0.4031
READ	0.1	0.2175	0.14	0.07406
SARC	0.11	0.07221	0.09	0.1491
SKCM	0.01	0.8532	0.02	0.6679
STAD	0.11	0.03048	0.14	0.005133
TGCT	0.22	0.005499	0.2	0.01068
THCA	-0.03	0.5362	-0.06	0.2142
THYM	-0.06	0.5177	-0.01	0.8861
UCEC	0.03	0.544	0.06	0.2002
UCS	0.17	0.2067	0.2	0.1383
UVM	-0.32	0.003839	-0.33	0.002711
ACC, adrenocortical carcinoma; BLCA, bladder urothelial carcinoma; BRCA, breast invasive carcinoma; CESC, cervical squamous cell carcinoma and endocervical adenocarcinoma; CHOL, cholangiocarcinoma; COAD, colon adenocarcinoma; DLBC, lymphoid neoplasm diffuse large B-cell lymphoma; ESCA, esophageal carcinoma; GBM, glioblastoma multiforme; HNSC, head and neck squamous cell carcinoma; KICH, kidney ch…

## Sheet: Table S3
Table S3. Comparison of clustering results between linear regression-based clustering and k-means clustering
		Linear Regression-Based Clustering
		Cluster 1	Cluster 2	Cluster 3
K-Means Clustering	Cluster 1	8	537	561
	Cluster 2	236	2990	2471
	Cluster 3	27	1522	1376

## Sheet: Table S4
Table S4. GO enrichment analysis between Cluster 2 and 1 in pan-cancer samples
ID	Description	GeneRatio	BgRatio	RichFactor	FoldEnrichment	zScore	pvalue	p.adjust	qvalue	geneID	Count
GO:0030198	extracellular matrix organization	48/226	339/18805	0.141593	11.7817	22.0936	1.47776e-37	2.10515e-34	1.56164e-34	COL5A1/AEBP1/COL5A2/FBLN5/COL15A1/SULF1/COL1A2/COL8A1/OLFML2B/FMOD/EMILIN1/COL1A1/FAP/COL12A1/DDR2/COL3A1/POSTN/MMP11/ADAMTS3/ECM2/COL14A1/P4HA3/CCDC80/LAMA2/TNXB/LUM/ADAMTSL1/GREM1/COL10A1/SMOC2/PDPN/ABI3BP/DPT/ADAMTS2/ITGB3/CREB3L1/MFAP4/COL11A1/IL6/MMP9/PTX3/ADAMTS12/ADAMTS16/ELN/COMP/DPP4/MYH11/SFRP2	48
GO:0001503	ossification	33/226	458/18805	0.0720524	5.99533	11.9367	1.1713e-16	7.52909e-14	5.58523e-14	ENPP1/COL5A2/ROR2/COL1A2/COL1A1/DDR2/TMEM119/IGF1/CDH11/TNFAIP6/TWIST1/CTHRC1/PKDCC/VCAN/GREM1/HGF/ITGA11/PTN/TNC/CREB3L1/ASPN/MGP/COL11A1/IGSF10/IL6/ADAMTS12/HAND2/CHRDL2/SFRP1/CHRDL1/COMP/LTF/SFRP2	33
GO:0031589	cell-substrate adhesion	26/226	361/18805	0.0720222	5.99282	10.5643	2.59392e-13	1.38947e-10	1.03074e-10	FBLN5/COL8A1/VCAM1/EMILIN1/COL1A1/COL3A1/POSTN/SGCE/FN1/ECM2/CDH11/EPDR1/CCDC80/THBS1/FBLN2/TNXB/GREM1/PDPN/ABI3BP/ITGB3/ITGA11/ITGBL1/CCL21/ADAMTS12/EPHA3/SFRP1	26
GO:0090288	negative regulation of cellular response to growth factor stimulus	16/226	140/18805	0.114286	9.50948	11.1461	1.27293e-11	5.11401e-09	3.79368e-09	SULF1/EMILIN1/HTRA3/FBN1/TNFAIP6/MMRN1/THBS1/GREM1/DCN/CREB3L1/SLIT2/ADAMTS12/CHRDL2/SFRP1/CHRDL1/SFRP2	16
GO:0045785	positive regulation of cell adhesion	27/226	499/18805	0.0541082	4.50223	8.74514	6.88572e-11	2.39067e-08	1.77345e-08	ADAM19/COL8A1/VCAM1/EMILIN1/FN1/IGF1/ECM2/TGM2/CXCL12/CCDC80/MMRN1/FBLN2/LAMA2/CCL2/PDPN/ABI3BP/ITGB3/IL7R/CCL21/SELP/IL6/HLA-DQA1/SFRP1/SELE/DPP4/SFRP2/CCL19	27
GO:0032963	collagen metabolic process	14/226	112/18805	0.125	10.401	11.0055	7.4383e-11	2.39067e-08	1.77345e-08	COL5A1/COL1A2/EMILIN1/COL1A1/FAP/DDR2/MMP11/ADAMTS3/TNXB/ADAMTS2/CREB3L1/MFAP4/IL6/MMP9	14
GO:0030282	bone mineralization	14/226	128/18805	0.109375	9.10087	10.1426	4.54521e-10	1.21736e-07	9.03062e-08	ENPP1/ROR2/COL1A2/DDR2/TMEM119/IGF1/TWIST1/PKDCC/GREM1/PTN/ASPN/MGP/COMP/LTF	14
GO:1901342	regulation of vasculature development	22/226	372/18805	0.0591398	4.9209	8.42418	8.58523e-10	2.12253e-07	1.57454e-07	SULF1/EMILIN1/ADAM12/TWIST1/TGM2/CXCL12/SERPINF1/THBS1/GREM1/DCN/C3/SMOC2/ITGB3/CREB3L1/THBS2/PTGIS/IL6/CCL11/CHI3L1/HSPB6/SFRP1/SFRP2	22
GO:0001649	osteoblast differentiation	18/226	262/18805	0.0687023	5.71658	8.47922	3.03699e-09	5.92576e-07	4.39585e-07	COL1A1/DDR2/TMEM119/IGF1/TNFAIP6/TWIST1/CTHRC1/VCAN/GREM1/HGF/ITGA11/TNC/CREB3L1/IL6/HAND2/SFRP1/LTF/SFRP2	18
GO:0060348	bone development	16/226	219/18805	0.0730594	6.07912	8.33846	9.85153e-09	1.66646e-06	1.23622e-06	SFRP4/SULF1/COL1A1/FBN1/DDR2/COL3A1/TMEM119/IGF1/BNC2/TWIST1/TGM2/GREM1/ADAMTS12/COMP/LTF/OGN	16
GO:0002685	regulation of leukocyte migration	16/226	236/18805	0.0677966	5.64122	7.91338	2.83625e-08	3.79821e-06	2.81759e-06	EMILIN1/RARRES2/TNFAIP6/CXCL12/THBS1/CCL2/GREM1/ITGB3/PTN/CCL21/SELP/SLIT2/IL6/SELE/DPP4/CCL19	16
GO:0051216	cartilage development	15/226	210/18805	0.0714286	5.94343	7.94525	3.90395e-08	4.98071e-06	3.69479e-06	SULF1/COL1A1/COL3A1/PKDCC/GREM1/EFEMP1/MGP/COL11A1/ADAMTS12/HAND2/CHI3L1/CHRDL2/COMP/OGN/SFRP2	15
GO:0050900	leukocyte migration	20/226	395/18805	0.0506329	4.21306	7.11801	6.93402e-08	7.18901e-06	5.33295e-06	ROR2/VCAM1/EMILIN1/RARRES2/TNFAIP6/CXCL12/THBS1/CCL2/GREM1/ITGB3/PTN/CCL21/SELP/SLIT2/IL6/CCL11/SELE/DPP4/CXCL5/CCL19	20
GO:0061448	connective tissue development	17/226	291/18805	0.0584192	4.86095	7.3208	9.14983e-08	8.91138e-06	6.61064e-06	COL5A1/SULF1/COL1A1/COL3A1/PKDCC/GREM1/ITGB3/EFEMP1/MGP/COL11A1/ADAMTS12/HAND2/CHI3L1/CHRDL2/COMP/OGN/SFRP2	17
GO:0033627	cell adhesion mediated by integrin	10/226	89/18805	0.11236	9.34921	8.70767	1.14352e-07	1.08096e-05	8.01881e-06	VCAM1/EMILIN1/FBN1/MMRN1/ITGB3/ITGA11/ITGBL1/CCL21/DPP4/SFRP2	10
GO:0071774	response to fibroblast growth factor	13/226	173/18805	0.0751445	6.25262	7.65487	1.78592e-07	1.63998e-05	1.21657e-05	SULF1/ROR2/COL1A1/DDR2/POSTN/THBS1/CCL2/SMOC2/TNC/CREB3L1/EPHA3/SFRP1/EPHA7	13
GO:0001763	morphogenesis of a branching structure	14/226	208/18805	0.0673077	5.60054	7.35846	2.33272e-07	2.02631e-05	1.50316e-05	SULF1/TGM2/RSPO3/GREM1/LRRK2/HGF/WNT2/TNC/SLIT2/CCL11/SFRP1/ADAMTS16/EPHA7/SFRP2	14
GO:0030278	regulation of ossification	11/226	128/18805	0.0859375	7.15068	7.70093	4.20323e-07	3.29492e-05	2.44424e-05	ENPP1/DDR2/TMEM119/TWIST1/PKDCC/GREM1/PTN/MGP/SFRP1/COMP/LTF	11
GO:0060326	cell chemotaxis	17/226	325/18805	0.0523077	4.35242	6.72383	4.39355e-07	3.33618e-05	2.47485e-05	VCAM1/RARRES2/TNFAIP6/CXCL12/THBS1/CCL2/GREM1/SMOC2/HGF/PTN/CCL21/SLIT2/IL6/CCL11/DPP4/CXCL5/CCL19	17
GO:0060537	muscle tissue development	20/226	446/18805	0.044843	3.7313	6.43843	4.85161e-07	3.54388e-05	2.62892e-05	COL3A1/IGF1/TWIST1/COL14A1/RGS4/SGCD/RBM24/MSC/GREM1/WNT2/PGM5/COL11A1/ALPK2/PLN/ACTC1/ELN/MEOX2/MYH11/RBP4/ALDH1A2	20
GO:0044344	cellular response to fibroblast growth factor stimulus	12/226	165/18805	0.0727273	6.05149	7.18797	7.60252e-07	5.42989e-05	4.028e-05	SULF1/ROR2/COL1A1/DDR2/POSTN/THBS1/CCL2/SMOC2/CREB3L1/EPHA3/SFRP1/EPHA7	12
GO:0040013	negative regulation of locomotion	19/226	421/18805	0.0451306	3.75523	6.3059	8.62039e-07	6.02303e-05	4.46801e-05	SULF1/EMILIN1/COL3A1/CDH11/TNFAIP6/CXCL12/SERPINF1/MMRN1/THBS1/CCL2/GREM1/PODN/DCN/CCL21/SLIT2/SFRP1/DPP4/MEOX2/SFRP2	19
GO:0006935	chemotaxis	20/226	466/18805	0.0429185	3.57116	6.19872	9.61776e-07	6.36005e-05	4.71801e-05	VCAM1/RARRES2/TNFAIP6/CXCL12/THBS1/CCL2/GREM1/SMOC2/HGF/ITGB3/PTN/SEMA3A/CCL21/SLIT2/IL6/CCL11/DPP4/EPHA7/CXCL5/CCL19	20
GO:0006959	humoral immune response	16/226	309/18805	0.0517799	4.3085	6.46755	1.10643e-06	6.97266e-05	5.17246e-05	RARRES2/C1R/C1S/CXCL12/C4A/SPON2/CCL2/C3/CCL21/IL6/CCL11/LTF/C7/MS4A1/CXCL5/CCL19	16
GO:0033688	regulation of osteoblast proliferation	6/226	31/18805	0.193548	16.1048	9.28292	1.61474e-06	9.98031e-05	7.4036e-05	TMEM119/CTHRC1/GREM1/ITGB3/SFRP1/LTF	6
GO:0141091	transforming growth factor beta receptor superfamily signaling pathway	18/226	399/18805	0.0451128	3.75374	6.13195	1.70074e-06	0.000103135	7.6508e-05	SFRP4/SULF1/COL1A2/FMOD/EMILIN1/HTRA3/FBN1/COL3A1/TNFAIP6/THBS1/GREM1/ASPN/CHRDL2/SFRP1/CHRDL1/COMP/CILP/SFRP2	18
GO:0038084	vascular endothelial growth factor signaling pathway	9/226	95/18805	0.0947368	7.88286	7.41758	2.13926e-06	0.000125011	9.27356e-05	ROR2/EMILIN1/DDR2/ADAMTS3/TNXB/DCN/SMOC2/EPHA3/EPHA7	9
GO:0048738	cardiac muscle tissue development	14/226	251/18805	0.0557769	4.64108	6.40496	2.22257e-06	0.000125322	9.29664e-05	IGF1/COL14A1/RGS4/SGCD/MSC/GREM1/WNT2/COL11A1/ALPK2/PLN/ACTC1/MYH11/RBP4/ALDH1A2	14
GO:0050920	regulation of chemotaxis	13/226	217/18805	0.0599078	4.98481	6.51162	2.34981e-06	0.000129689	9.62061e-05	RARRES2/TNFAIP6/CXCL12/THBS1/CCL2/GREM1/SMOC2/PTN/CCL21/SLIT2/IL6/DPP4/CCL19	13
GO:0007517	muscle organ development	17/226	369/18805	0.0460705	3.83343	6.06262	2.51268e-06	0.000134093	9.94731e-05	COL6A3/COL3A1/SGCE/IGF1/TWIST1/FHL1/SGCD/RBM24/LAMA2/MSC/DES/ITGA11/WNT2/COL11A1/ACTC1/ELN/MEOX2	17
GO:0030510	regulation of BMP signaling pathway	10/226	124/18805	0.0806452	6.71032	7.03622	2.54502e-06	0.000134093	9.94731e-05	SFRP4/SULF1/HTRA3/FBN1/TNFAIP6/GREM1/CHRDL2/SFRP1/CHRDL1/SFRP2	10
GO:0035987	endodermal cell differentiation	7/226	52/18805	0.134615	11.2011	8.12419	2.78792e-06	0.000144522	0.00010721	COL5A1/COL5A2/COL8A1/COL12A1/FN1/COL11A1/MMP9	7
GO:0032964	collagen biosynthetic process	7/226	53/18805	0.132075	10.9897	8.03223	3.17961e-06	0.000152526	0.000113147	COL5A1/EMILIN1/COL1A1/DDR2/ADAMTS3/CREB3L1/IL6	7
GO:0061138	morphogenesis of a branching epithelium	12/226	191/18805	0.0628272	5.22773	6.47697	3.54327e-06	0.000166033	0.000123166	SULF1/TGM2/RSPO3/GREM1/HGF/WNT2/TNC/SLIT2/CCL11/SFRP1/ADAMTS16/SFRP2	12
GO:0045807	positive regulation of endocytosis	11/226	159/18805	0.0691824	5.75653	6.64299	3.60272e-06	0.000166033	0.000123166	SFRP4/C4A/PLA2G5/CCL2/GREM1/LRRK2/C3/CCL21/PTX3/SELE/CCL19	11
GO:0033687	osteoblast proliferation	6/226	36/18805	0.166667	13.868	8.52334	4.06266e-06	0.000176451	0.000130895	TMEM119/CTHRC1/GREM1/ITGB3/SFRP1/LTF	6
GO:0018149	peptide cross-linking	5/226	22/18805	0.227273	18.9109	9.27074	5.3461e-06	0.000221049	0.000163978	COL3A1/FN1/TGM2/THBS1/IVL	5
GO:0016055	Wnt signaling pathway	19/226	477/18805	0.0398323	3.31436	5.64679	5.36459e-06	0.000221049	0.000163978	SFRP4/SULF1/ROR2/COL1A1/RSPO3/BICC1/CDH2/CTHRC1/GREM1/LRRK2/ROR1/DKK2/WNT2/CPZ/APCDD1L/ALPK2/DCDC2/SFRP1/SFRP2	19
GO:0035051	cardiocyte differentiation	11/226	166/18805	0.0662651	5.51378	6.44245	5.46002e-06	0.000222133	0.000164783	VCAM1/IGF1/TWIST1/COL14A1/RGS4/SGCD/GREM1/ALPK2/HAND2/ACTC1/MYH11	11
GO:0007596	blood coagulation	13/226	241/18805	0.0539419	4.4884	6.01128	7.40418e-06	0.000290208	0.000215282	EMILIN1/FAP/COL3A1/MMRN1/THBS1/PDPN/ITGB3/SERPINA1/SELP/ADRA2A/IL6/COMP/TFPI2	13
GO:0042060	wound healing	18/226	450/18805	0.04	3.32832	5.51366	9.02784e-06	0.000345422	0.000256241	COL5A1/EMILIN1/FAP/DDR2/COL3A1/FN1/IGF1/MMRN1/THBS1/SMOC2/PDPN/ITGB3/SERPINA1/SELP/ADRA2A/IL6/COMP/TFPI2	18
GO:0050817	coagulation	13/226	246/18805	0.0528455	4.39717	5.91528	9.23581e-06	0.000349222	0.00025906	EMILIN1/FAP/COL3A1/MMRN1/THBS1/PDPN/ITGB3/SERPINA1/SELP/ADRA2A/IL6/COMP/TFPI2	13
GO:0007599	hemostasis	13/226	248/18805	0.0524194	4.36171	5.8776	1.00736e-05	0.000372142	0.000276063	EMILIN1/FAP/COL3A1/MMRN1/THBS1/PDPN/ITGB3/SERPINA1/SELP/ADRA2A/IL6/COMP/TFPI2	13
GO:0001934	positive regulation of protein phosphorylation	17/226	414/18805	0.0410628	3.41675	5.484	1.14949e-05	0.000415108	0.000307936	FBN1/DDR2/RARRES2/TMEM119/IGF1/THBS1/GREM1/LRRK2/C3/ITGB3/ADRA2A/IL6/MMP9/CHI3L1/LTF/SFRP2/CCL19	17
GO:0043277	apoptotic cell clearance	6/226	43/18805	0.139535	11.6104	7.68237	1.18542e-05	0.000423325	0.000314031	TGM2/C4A/THBS1/CCL2/C3/ITGB3	6
GO:0071300	cellular response to retinoic acid	7/226	67/18805	0.104478	8.69337	6.95762	1.55563e-05	0.000517289	0.000383735	COL1A1/SERPINF1/WNT2/TNC/EPHA3/HAND2/ALDH1A2	7
GO:0010712	regulation of collagen metabolic process	6/226	46/18805	0.130435	10.8532	7.37938	1.76741e-05	0.000579638	0.000429988	EMILIN1/FAP/DDR2/CREB3L1/MFAP4/IL6	6
GO:0042692	muscle cell differentiation	17/226	429/18805	0.039627	3.29729	5.30868	1.81707e-05	0.000589904	0.000437603	ADAM12/TMEM119/IGF1/ANK2/COL14A1/RGS4/CDH2/SGCD/RBM24/LAMA2/GREM1/PGM5/ALPK2/ACTC1/COMP/FLNC/MYH11	17
GO:0042327	positive regulation of phosphorylation	17/226	437/18805	0.0389016	3.23692	5.2183	2.29909e-05	0.000724878	0.00053773	FBN1/DDR2/RARRES2/TMEM119/IGF1/THBS1/GREM1/LRRK2/C3/ITGB3/ADRA2A/IL6/MMP9/CHI3L1/LTF/SFRP2/CCL19	17
GO:0050673	epithelial cell proliferation	18/226	488/18805	0.0368852	3.06915	5.1079	2.66787e-05	0.000796043	0.000590521	SULF1/COL8A1/FAP/IGF1/TWIST1/CXCL12/SERPINF1/THBS1/CCL2/HGF/ITGB3/PTN/WNT2/IL6/CCL11/SFRP1/SFRP2/ALDH1A2	18
GO:0003007	heart morphogenesis	13/226	272/18805	0.0477941	3.97685	5.45427	2.67494e-05	0.000796043	0.000590521	COL5A1/TWIST1/WNT2/COL11A1/SLIT2/ALPK2/HAND2/ACTC1/ELN/RBP4/SFRP2/ALDH1A2/NPY1R	13
GO:0060560	developmental growth involved in morphogenesis	12/226	238/18805	0.0504202	4.19536	5.47149	3.25144e-05	0.000916679	0.000680011	POSTN/FN1/CXCL12/DCLK1/ISLR2/TNC/SEMA3A/SLIT2/CCL11/SFRP1/EPHA7/SFRP2	12
GO:0048592	eye morphogenesis	10/226	168/18805	0.0595238	4.95286	5.67604	3.70215e-05	0.00101698	0.000754419	COL5A1/COL5A2/COL8A1/FBN1/TWIST1/WNT2/EFEMP1/MFAP5/RBP4/AQP5	10
GO:0060688	regulation of morphogenesis of a branching structure	6/226	53/18805	0.113208	9.41977	6.7699	4.03879e-05	0.00110006	0.000816045	SULF1/GREM1/LRRK2/HGF/WNT2/SFRP1	6
GO:0032526	response to retinoic acid	8/226	106/18805	0.0754717	6.27985	6.0122	4.2192e-05	0.00113004	0.000838289	COL1A1/SERPINF1/WNT2/TNC/EPHA3/HAND2/RBP4/ALDH1A2	8
GO:0048799	animal organ maturation	5/226	33/18805	0.151515	12.6073	7.36037	4.32622e-05	0.00114282	0.000847768	IGF1/GREM1/ADAMTS12/LTF/ALDH1A2	5
GO:0010721	negative regulation of cell development	13/226	285/18805	0.045614	3.79545	5.24472	4.33803e-05	0.00114282	0.000847768	S1PR3/FBN1/IGF1/TNFAIP6/TMEM176B/TMEM176A/PTN/SEMA3A/IL6/CCL11/SFRP1/LTF/EPHA7	13
GO:0048010	vascular endothelial growth factor receptor signaling pathway	8/226	108/18805	0.0740741	6.16355	5.9353	4.82488e-05	0.00125058	0.000927705	SULF1/ROR2/EMILIN1/DDR2/MMRN1/ITGB3/EPHA3/EPHA7	8
GO:0033002	muscle cell proliferation	12/226	251/18805	0.0478088	3.97807	5.23867	5.44991e-05	0.00134738	0.000999517	DDR2/IGF1/CNN1/THBS1/HGF/ITGB3/WNT2/IL6/MMP9/ELN/OGN/RBP4	12
GO:0072001	renal system development	14/226	336/18805	0.0416667	3.467	5.03251	5.90798e-05	0.00142769	0.00105909	SULF1/FBN1/BICC1/SERPINF1/GREM1/LRRK2/ITGB3/SLIT2/MMP9/SFRP1/ADAMTS16/EPHA7/RBP4/ALDH1A2	14
GO:0061756	leukocyte adhesion to vascular endothelial cell	6/226	58/18805	0.103448	8.60772	6.39987	6.77354e-05	0.00162464	0.00120519	VCAM1/CXCL12/CCL21/SELP/IL6/SELE	6
GO:0034762	regulation of transmembrane transport	17/226	478/18805	0.0355649	2.95928	4.78556	7.02903e-05	0.001649	0.00122326	ENPP1/HEPH/IGF1/ANK2/RGS4/FHL1/THBS1/KCNE4/CCL2/C3/ITGB3/STAC/ADRA2A/MMP9/PLN/FXYD1/MS4A1	17
GO:0034694	response to prostaglandin	5/226	37/18805	0.135135	11.2443	6.87928	7.64103e-05	0.00177959	0.00132013	PTGER2/TNC/CCL21/SFRP1/CCL19	5
GO:0070555	response to interleukin-1	8/226	116/18805	0.0689655	5.73848	5.64603	8.02135e-05	0.00184147	0.00136604	AKAP12/CCL2/PTGIS/IL6/ADAMTS12/CHI3L1/SFRP1/SELE	8
GO:1903018	regulation of glycoprotein metabolic process	6/226	60/18805	0.1	8.3208	6.26411	8.21247e-05	0.0018588	0.00137889	IGF1/NECAB1/RAMP1/CCL21/PTX3/CCL19	6
GO:0009612	response to mechanical stimulus	11/226	223/18805	0.0493274	4.10443	5.14347	8.44064e-05	0.00189104	0.00140281	COL1A1/DDR2/POSTN/CXCL12/CDH2/THBS1/ITGB3/PTN/TNC/COL11A1/CHI3L1	11
GO:0007492	endoderm development	7/226	87/18805	0.0804598	6.69489	5.87197	8.53146e-05	0.00189104	0.00140281	COL5A1/COL5A2/COL8A1/COL12A1/FN1/COL11A1/MMP9	7
GO:0055013	cardiac muscle cell development	7/226	87/18805	0.0804598	6.69489	5.87197	8.53146e-05	0.00189104	0.00140281	IGF1/COL14A1/RGS4/SGCD/ALPK2/ACTC1/MYH11	7
GO:0034103	regulation of tissue remodeling	7/226	88/18805	0.0795455	6.61882	5.82688	9.17524e-05	0.00201981	0.00149834	DDR2/TMEM119/GREM1/ITGB3/IL6/HAND2/SFRP1	7
GO:0060541	respiratory system development	11/226	226/18805	0.0486726	4.04995	5.08749	9.50744e-05	0.0020787	0.00154202	FBN1/COL3A1/PKDCC/MSC/PDPN/ADAMTS2/WNT2/TNC/CHI3L1/RBP4/ALDH1A2	11
GO:0003180	aortic valve morphogenesis	5/226	39/18805	0.128205	10.6677	6.66557	9.8975e-05	0.00213494	0.00158374	EMILIN1/CDH11/TWIST1/SLIT2/ELN	5
GO:0016049	cell growth	17/226	492/18805	0.0345528	2.87507	4.64824	9.98228e-05	0.00213887	0.00158666	ENPP1/POSTN/FN1/IGF1/COL14A1/CXCL12/RGS4/FHL1/DCLK1/GREM1/ISLR2/TNC/SEMA3A/SLIT2/SFRP1/EPHA7/SFRP2	17
GO:0051897	positive regulation of phosphatidylinositol 3-kinase/protein kinase B signal transduction	10/226	190/18805	0.0526316	4.37937	5.16355	0.000104093	0.00217243	0.00161155	DDR2/FN1/IGF1/THBS1/DCN/HGF/CCL21/SELP/CHI3L1/CCL19	10
GO:0006958	complement activation, classical pathway	5/226	40/18805	0.125	10.401	6.56444	0.000112016	0.0023227	0.00172302	C1R/C1S/C4A/C3/C7	5
GO:0046849	bone remodeling	7/226	91/18805	0.0769231	6.40061	5.69572	0.000113479	0.00232337	0.00172353	TMEM119/CTHRC1/GREM1/ITGB3/PTN/IL6/SFRP1	7
GO:0048588	developmental cell growth	11/226	232/18805	0.0474138	3.94521	4.97836	0.000119902	0.00243902	0.00180932	POSTN/FN1/IGF1/COL14A1/CXCL12/RGS4/DCLK1/ISLR2/SEMA3A/SLIT2/EPHA7	11
GO:1904994	regulation of leukocyte adhesion to vascular endothelial cell	5/226	41/18805	0.121951	10.1473	6.46682	0.000126334	0.00247585	0.00183663	CXCL12/CCL21/SELP/IL6/SELE	5
GO:0001558	regulation of cell growth	15/226	410/18805	0.0365854	3.04419	4.61564	0.00013832	0.00266325	0.00197565	ENPP1/FN1/IGF1/COL14A1/CXCL12/RGS4/FHL1/GREM1/ISLR2/TNC/SEMA3A/SLIT2/SFRP1/EPHA7/SFRP2	15
GO:1905330	regulation of morphogenesis of an epithelium	6/226	66/18805	0.0909091	7.56436	5.89195	0.000140382	0.00266975	0.00198047	SULF1/GREM1/HGF/WNT2/ADAMTS12/SFRP1	6
GO:0030324	lung development	10/226	199/18805	0.0502513	4.1813	4.97592	0.000152261	0.00286179	0.00212294	FBN1/COL3A1/PKDCC/PDPN/ADAMTS2/WNT2/TNC/CHI3L1/RBP4/ALDH1A2	10
GO:0007044	cell-substrate junction assembly	7/226	96/18805	0.0729167	6.06725	5.48973	0.000158855	0.00295121	0.00218927	FN1/CDH11/THBS1/GREM1/ITGB3/EPHA3/SFRP1	7
GO:0034612	response to tumor necrosis factor	11/226	241/18805	0.0456432	3.79787	4.82135	0.00016741	0.00305713	0.00226784	VCAM1/COL1A1/POSTN/THBS1/AKAP12/CCL2/ADAMTS12/CHI3L1/SFRP1/SELE/UBD	11
GO:0003012	muscle system process	16/226	467/18805	0.0342612	2.85081	4.46696	0.00017618	0.00318114	0.00235984	SULF1/IGF1/ANK2/COL14A1/RGS4/CNN1/SGCD/KCNE4/DES/STAC/ADRA2A/PLN/HAND2/COMP/MYH11/FXYD1	16
GO:0030574	collagen catabolic process	5/226	45/18805	0.111111	9.24533	6.10754	0.000198086	0.00344134	0.00255286	FAP/MMP11/ADAMTS3/ADAMTS2/MMP9	5
GO:0002237	response to molecule of bacterial origin	14/226	379/18805	0.0369393	3.07365	4.49787	0.000209127	0.00354603	0.00263052	VCAM1/PTGER2/MAOB/SSC5D/SPON2/AKAP12/CCL2/DIO2/SELP/IL6/MMP9/SELE/LTF/CXCL5	14
GO:0043542	endothelial cell migration	12/226	293/18805	0.0409556	3.40783	4.58144	0.00023348	0.00386806	0.00286941	FAP/SERPINF1/MMRN1/THBS1/GREM1/DCN/SMOC2/ITGB3/PTN/SLIT2/DPP4/MEOX2	12
GO:0007157	heterophilic cell-cell adhesion via plasma membrane cell adhesion molecules	5/226	47/18805	0.106383	8.85191	5.94428	0.0002439	0.00399947	0.00296689	VCAM1/CDH2/SELP/SELE/CADM3	5
GO:0150115	cell-substrate junction organization	7/226	103/18805	0.0679612	5.65491	5.22461	0.000246006	0.00400471	0.00297077	FN1/CDH11/THBS1/GREM1/ITGB3/EPHA3/SFRP1	7
GO:0048660	regulation of smooth muscle cell proliferation	9/226	174/18805	0.0517241	4.30386	4.82888	0.000262359	0.00414672	0.00307612	DDR2/IGF1/CNN1/THBS1/ITGB3/IL6/MMP9/ELN/OGN	9
GO:0097028	dendritic cell differentiation	5/226	48/18805	0.104167	8.6675	5.86625	0.000269622	0.0041863	0.00310548	TMEM176B/TMEM176A/UBD/CCL19/DHRS2	5
GO:0048863	stem cell differentiation	11/226	256/18805	0.0429688	3.57534	4.57576	0.000281975	0.00435706	0.00323216	FN1/TWIST1/CDH2/RBM24/GREM1/PTN/SEMA3A/HAND2/SFRP1/SFRP2/ALDH1A2	11
GO:0032760	positive regulation of tumor necrosis factor production	7/226	110/18805	0.0636364	5.29505	4.98276	0.000368107	0.0053777	0.00398929	TWIST1/SPON2/THBS1/AKAP12/LRRK2/IL6/CCL19	7
GO:0048144	fibroblast proliferation	7/226	110/18805	0.0636364	5.29505	4.98276	0.000368107	0.0053777	0.00398929	DDR2/COL3A1/FN1/IGF1/ITGB3/WNT2/SFRP1	7
GO:1901654	response to ketone	10/226	225/18805	0.0444444	3.69813	4.49055	0.000407702	0.00574717	0.00426337	POSTN/PTGER2/SERPINF1/MAOB/THBS1/TNC/CCL21/SLIT2/SFRP1/CCL19	10
GO:0019730	antimicrobial humoral response	9/226	185/18805	0.0486486	4.04796	4.59486	0.000411873	0.00578061	0.00428817	RARRES2/CXCL12/SPON2/CCL2/CCL21/CCL11/LTF/CXCL5/CCL19	9
GO:1903036	positive regulation of response to wounding	6/226	81/18805	0.0740741	6.16355	5.13641	0.00043185	0.00600851	0.00445724	EMILIN1/DDR2/THBS1/SMOC2/PTN/ADRA2A	6
GO:0016485	protein processing	10/226	227/18805	0.0440529	3.66555	4.45624	0.000437074	0.006029	0.00447243	ADAM19/C1R/ADAMTS3/THBS1/LRRK2/GAS1/ADAMTS2/CPZ/COMP/DPP4	10
GO:0016331	morphogenesis of embryonic epithelium	8/226	149/18805	0.0536913	4.46754	4.68677	0.00044827	0.00607907	0.00450958	SULF1/TWIST1/CTHRC1/GREM1/WNT2/SFRP1/SFRP2/ALDH1A2	8
GO:0050678	regulation of epithelial cell proliferation	14/226	410/18805	0.0341463	2.84125	4.15741	0.00046206	0.00618735	0.0045899	SULF1/IGF1/TWIST1/CXCL12/SERPINF1/THBS1/CCL2/ITGB3/PTN/WNT2/CCL11/SFRP1/SFRP2/ALDH1A2	14
GO:0048146	positive regulation of fibroblast proliferation	5/226	54/18805	0.0925926	7.70444	5.44146	0.00046973	0.00618735	0.0045899	DDR2/FN1/IGF1/ITGB3/WNT2	5
GO:0070098	chemokine-mediated signaling pathway	6/226	83/18805	0.0722892	6.01503	5.05016	0.000492362	0.00643273	0.00477193	CXCL12/CCL2/CCL21/SLIT2/CCL11/CCL19	6
GO:2000027	regulation of animal organ morphogenesis	6/226	83/18805	0.0722892	6.01503	5.05016	0.000492362	0.00643273	0.00477193	SULF1/GREM1/HGF/WNT2/SFRP1/SFRP2	6
GO:0060173	limb development	9/226	190/18805	0.0473684	3.94143	4.4944	0.000499946	0.00645312	0.00478706	COL3A1/TWIST1/PKDCC/GREM1/HAND2/COMP/MEOX2/SFRP2/ALDH1A2	9
GO:0070252	actin-mediated cell contraction	7/226	116/18805	0.0603448	5.02117	4.79134	0.00050766	0.00650047	0.00482218	ANK2/EPDR1/SGCD/KCNE4/PDPN/PLN/ACTC1	7
GO:0032640	tumor necrosis factor production	9/226	191/18805	0.0471204	3.92079	4.47472	0.000519293	0.0065709	0.00487443	IGF1/TWIST1/SPON2/THBS1/AKAP12/LRRK2/IL6/LTF/CCL19	9
GO:0045926	negative regulation of growth	10/226	233/18805	0.0429185	3.57116	4.35557	0.000535943	0.00672859	0.00499141	ENPP1/RGS4/FHL1/GREM1/SEMA3A/SLIT2/SFRP1/EPHA7/RBP4/SFRP2	10
GO:0043269	regulation of monoatomic ion transport	15/226	472/18805	0.0317797	2.64432	3.99033	0.000615185	0.00751789	0.00557692	HEPH/ANK2/CXCL12/RGS4/FHL1/MAOB/KCNE4/CCL2/ITGB3/STAC/ADRA2A/MMP9/PLN/FXYD1/MS4A1	15
GO:0008037	cell recognition	8/226	158/18805	0.0506329	4.21306	4.47313	0.000661014	0.00786852	0.00583703	PLA2G5/SPON2/VCAN/COLEC12/CCL21/PTX3/EPHA3/CCL19	8
GO:0071347	cellular response to interleukin-1	6/226	88/18805	0.0681818	5.67327	4.84632	0.000672665	0.00794833	0.00589623	AKAP12/CCL2/PTGIS/IL6/ADAMTS12/SFRP1	6
GO:0001667	ameboidal-type cell migration	10/226	243/18805	0.0411523	3.4242	4.19495	0.000741599	0.00863587	0.00640626	DDR2/FN1/TWIST1/CDH2/THBS1/AKAP12/ITGB3/SEMA3A/MMP9/HAND2	10
GO:0032409	regulation of transporter activity	9/226	202/18805	0.0445545	3.70729	4.26664	0.000775705	0.00890398	0.00660515	ANK2/FHL1/KCNE4/CCL2/STAC/ADRA2A/MMP9/PLN/FXYD1	9
GO:0043113	receptor clustering	5/226	61/18805	0.0819672	6.82032	5.02168	0.000825544	0.00930982	0.00690621	TNFAIP6/CDH2/PTN/GLRB/CHRDL1	5
GO:0060021	roof of mouth development	6/226	92/18805	0.0652174	5.42661	4.6942	0.000850634	0.00946997	0.00702501	BNC2/TWIST1/PKDCC/MSC/HAND2/MEOX2	6
GO:1990868	response to chemokine	6/226	92/18805	0.0652174	5.42661	4.6942	0.000850634	0.00946997	0.00702501	CXCL12/CCL2/CCL21/SLIT2/CCL11/CCL19	6
GO:0032970	regulation of actin filament-based process	13/226	392/18805	0.0331633	2.75945	3.88262	0.000959264	0.0103459	0.00767479	ANK2/CXCL12/RGS4/PDPN/ITGB3/SYNPO2/CCL21/SLIT2/PLN/CCL11/EPHA3/SFRP1/ELN	13
GO:0050867	positive regulation of cell activation	13/226	392/18805	0.0331633	2.75945	3.88262	0.000959264	0.0103459	0.00767479	VCAM1/DDR2/IGF1/THBS1/CCL2/LRRK2/IL7R/CCL21/SELP/IL6/HLA-DQA1/DPP4/CCL19	13
GO:0010975	regulation of neuron projection development	14/226	448/18805	0.03125	2.60025	3.78089	0.00109233	0.0115485	0.0085669	DDR2/FN1/CXCL12/SERPINF1/LRRK2/ISLR2/PTN/SEMA3A/SLIT2/EPHA3/SNAP25/SFRP1/EPHA7/SFRP2	14
GO:0051347	positive regulation of transferase activity	10/226	263/18805	0.0380228	3.1638	3.89749	0.00134913	0.0139681	0.0103618	FBN1/DDR2/IGF1/THBS1/LRRK2/ITGB3/ADRA2A/CHI3L1/LTF/CCL19	10
GO:0071356	cellular response to tumor necrosis factor	9/226	219/18805	0.0410959	3.41951	3.97213	0.00136719	0.0140838	0.0104477	VCAM1/COL1A1/POSTN/THBS1/AKAP12/CCL2/ADAMTS12/CHI3L1/SFRP1	9
GO:0010596	negative regulation of endothelial cell migration	6/226	101/18805	0.0594059	4.94305	4.38221	0.0013828	0.014109	0.0104663	SERPINF1/MMRN1/THBS1/DCN/SLIT2/MEOX2	6
GO:0034109	homotypic cell-cell adhesion	6/226	101/18805	0.0594059	4.94305	4.38221	0.0013828	0.014109	0.0104663	EMILIN1/MMRN1/PDPN/ITGB3/IL6/COMP	6
GO:0050764	regulation of phagocytosis	6/226	102/18805	0.0588235	4.89459	4.34985	0.00145475	0.0144755	0.0107382	TGM2/C4A/PLA2G5/CCL2/C3/PTX3	6
GO:0035265	organ growth	8/226	181/18805	0.0441989	3.6777	3.99239	0.00158746	0.015434	0.0114492	DDR2/IGF1/BNC2/COL14A1/RGS4/WNT2/COMP/RBP4	8
GO:0050767	regulation of neurogenesis	12/226	372/18805	0.0322581	2.68413	3.6184	0.0018832	0.0176461	0.0130902	FN1/TGM2/CXCL12/SERPINF1/ISLR2/PTN/WNT2/SEMA3A/SLIT2/IL6/CCL11/EPHA7	12
GO:0071695	anatomical structure maturation	10/226	277/18805	0.0361011	3.0039	3.70569	0.00197842	0.0180131	0.0133625	IGF1/GREM1/LRRK2/C3/CCL21/ADAMTS12/PDE3A/LTF/ALDH1A2/CCL19	10
GO:0042698	ovulation cycle	5/226	75/18805	0.0666667	5.5472	4.35185	0.00209133	0.0188807	0.0140061	TNFAIP6/SERPINF1/PTN/SLIT2/PTX3	5
GO:0048675	axon extension	6/226	110/18805	0.0545455	4.53862	4.10521	0.0021379	0.0192471	0.0142779	FN1/CXCL12/DCLK1/ISLR2/SEMA3A/SLIT2	6
GO:0015844	monoamine transport	5/226	77/18805	0.0649351	5.40311	4.27	0.00234824	0.0207342	0.015381	TGM2/CXCL12/MAOB/ITGB3/ADRA2A	5
GO:0051336	regulation of hydrolase activity	11/226	334/18805	0.0329341	2.74038	3.53949	0.00245821	0.0214692	0.0159263	TGM2/PLA2G5/SERPINF1/LRRK2/CCL11/PTX3/EPHA3/PDE3A/SFRP1/SERPINA5/CCL19	11
GO:0009620	response to fungus	5/226	78/18805	0.0641026	5.33384	4.23014	0.00248496	0.0216441	0.016056	RARRES2/PLA2G5/SPON2/PTX3/LTF	5
GO:0002040	sprouting angiogenesis	8/226	197/18805	0.0406091	3.379	3.70209	0.00269156	0.0231922	0.0172044	TGM2/RSPO3/MMRN1/THBS1/GREM1/CREB3L1/SLIT2/MEOX2	8
GO:2001234	negative regulation of apoptotic signaling pathway	9/226	243/18805	0.037037	3.08178	3.60241	0.00277101	0.0238129	0.0176649	IGF1/CXCL12/THBS1/LRRK2/HGF/CREB3L1/MMP9/SFRP2/EYA4	9
GO:0010720	positive regulation of cell development	13/226	447/18805	0.0290828	2.41992	3.35099	0.00304756	0.0255074	0.0189219	ROR2/FN1/TGM2/CXCL12/SERPINF1/ISLR2/PTN/WNT2/IL7R/SLIT2/IL6/PDE3A/CCL19	13
GO:0031640	killing of cells of another organism	6/226	119/18805	0.0504202	4.19536	3.85659	0.0031692	0.0262521	0.0194743	CXCL12/CCL21/CCL11/LTF/C7/CCL19	6
GO:0141061	disruption of cell in another organism	6/226	119/18805	0.0504202	4.19536	3.85659	0.0031692	0.0262521	0.0194743	CXCL12/CCL21/CCL11/LTF/C7/CCL19	6
GO:1902106	negative regulation of leukocyte differentiation	6/226	120/18805	0.05	4.1604	3.83049	0.00330326	0.0268777	0.0199384	FBN1/TNFAIP6/TMEM176B/TMEM176A/SFRP1/LTF	6
GO:0002573	myeloid leukocyte differentiation	9/226	250/18805	0.036	2.99549	3.50313	0.00334478	0.0271468	0.020138	ROR2/FBN1/TNFAIP6/MMP9/SFRP1/LTF/UBD/CCL19/DHRS2	9
GO:0007193	adenylate cyclase-inhibiting G protein-coupled receptor signaling pathway	5/226	85/18805	0.0588235	4.89459	3.96905	0.00360888	0.028328	0.0210143	S1PR3/AKAP12/ITGB3/ADRA2A/NPY1R	5
GO:0021700	developmental maturation	11/226	352/18805	0.03125	2.60025	3.34267	0.00366485	0.0285202	0.0211568	IGF1/GREM1/LRRK2/C3/CCL21/ADAMTS12/PDE3A/CHRDL1/LTF/ALDH1A2/CCL19	11
GO:0048568	embryonic organ development	13/226	457/18805	0.0284464	2.36697	3.26279	0.00367418	0.0285237	0.0211594	FBN1/RARRES2/TWIST1/RSPO3/CTHRC1/PKDCC/WNT2/EFEMP1/COL11A1/HAND2/MFAP5/RBP4/ALDH1A2	13
GO:0141060	disruption of anatomical structure in another organism	6/226	123/18805	0.0487805	4.05893	3.75386	0.00373085	0.0288522	0.0214032	CXCL12/CCL21/CCL11/LTF/C7/CCL19	6
GO:0032535	regulation of cellular component size	11/226	353/18805	0.0311615	2.59288	3.3321	0.00374374	0.0288522	0.0214032	PRR16/FN1/CXCL12/ISLR2/IL7R/SEMA3A/CCL21/SLIT2/CCL11/ELN/EPHA7	11
GO:0007584	response to nutrient	7/226	169/18805	0.0414201	3.44648	3.52353	0.00440241	0.0329821	0.0244668	VCAM1/COL1A1/POSTN/TNC/SFRP1/SFRP2/ALDH1A2	7
GO:0050870	positive regulation of T cell activation	9/226	261/18805	0.0344828	2.86924	3.35391	0.00443119	0.0331205	0.0245695	VCAM1/IGF1/CCL2/IL7R/CCL21/IL6/HLA-DQA1/DPP4/CCL19	9
GO:0008286	insulin receptor signaling pathway	7/226	176/18805	0.0397727	3.30941	3.39493	0.00548125	0.0391196	0.0290197	ENPP1/ROR2/DDR2/RARRES2/EPHA3/GRB14/EPHA7	7
GO:0014910	regulation of smooth muscle cell migration	5/226	94/18805	0.0531915	4.42596	3.67253	0.00553809	0.0391196	0.0290197	DDR2/POSTN/IGF1/ITGB3/SLIT2	5
GO:0001894	tissue homeostasis	9/226	272/18805	0.0330882	2.7532	3.21227	0.00577523	0.0405275	0.0300641	COL3A1/TMEM119/COL14A1/LAMA2/ITGB3/IL6/SERPINA3/COMP/RBP4	9
GO:0060249	anatomical structure homeostasis	9/226	272/18805	0.0330882	2.7532	3.21227	0.00577523	0.0405275	0.0300641	COL3A1/TMEM119/COL14A1/LAMA2/ITGB3/IL6/SERPINA3/COMP/RBP4	9
GO:0048706	embryonic skeletal system development	6/226	135/18805	0.0444444	3.69813	3.46997	0.00586056	0.0407456	0.0302259	SULF1/COL1A1/TWIST1/COL11A1/HAND2/RBP4	6
GO:0048565	digestive tract development	6/226	138/18805	0.0434783	3.61774	3.40405	0.00650864	0.0430355	0.0319246	COL3A1/RARRES2/PKDCC/SFRP1/SFRP2/ALDH1A2	6
GO:0006898	receptor-mediated endocytosis	9/226	280/18805	0.0321429	2.67454	3.11361	0.00693607	0.0450696	0.0334336	SFRP4/RAMP1/GREM1/C3/ITGB3/CCL21/SELE/DPP4/CCL19	9
GO:0010927	cellular component assembly involved in morphogenesis	6/226	141/18805	0.0425532	3.54076	3.33995	0.00720728	0.046236	0.0342988	ANK2/PGM5/PLN/ACTC1/FLNC/MYH11	6
GO:0014909	smooth muscle cell migration	5/226	101/18805	0.049505	4.11921	3.46662	0.00747211	0.046905	0.0347951	DDR2/POSTN/IGF1/ITGB3/SLIT2	5
GO:0050770	regulation of axonogenesis	6/226	143/18805	0.041958	3.49124	3.29817	0.0077022	0.0482551	0.0357966	FN1/CXCL12/ISLR2/SEMA3A/SLIT2/EPHA7	6
GO:0051099	positive regulation of binding	5/226	102/18805	0.0490196	4.07882	3.43872	0.00778228	0.0483317	0.0358534	IGF1/TWIST1/LRRK2/MMP9/HAND2	5
GO:0048545	response to steroid hormone	10/226	338/18805	0.0295858	2.46177	2.99095	0.00796076	0.0492984	0.0365706	COL1A1/PTGER2/SERPINF1/MAOB/THBS1/SLIT2/IL6/PDE3A/SFRP1/PTGDS	10
GO:0006816	calcium ion transport	12/226	447/18805	0.0268456	2.23377	2.91168	0.00806018	0.0498181	0.0369561	ANK2/CXCL12/RGS4/RAMP1/CCL2/ITGB3/STAC/CCL21/ADRA2A/PLN/MS4A1/CCL19	12

## Sheet: Table S5
Table S5. GO enrichment analysis between Cluster 3 and 1 in pan-cancer samples
ID	Description	GeneRatio	BgRatio	RichFactor	FoldEnrichment	zScore	pvalue	p.adjust	qvalue	geneID	Count
GO:0030198	extracellular matrix organization	95/753	339/18805	0.280236	6.99846	22.7621	7.76417e-54	2.19377e-50	1.64778e-50	COL5A2/COL5A1/AEBP1/COL1A2/COL3A1/ECM2/COL8A1/OLFML2B/SULF1/FAP/COL12A1/POSTN/EMILIN1/COL15A1/FBLN5/COL1A1/NID2/DDR2/COL10A1/P4HA3/MMP11/RECK/FMOD/CCDC80/COL14A1/LAMA2/COL11A1/ADAMTS3/EFEMP2/COL8A2/ADAMTSL1/GREM1/LUM/COL6A1/SMOC2/ADAMTS2/ZNF469/PXDN/SLC2A10/ADAMTS12/COL4A1/COL16A1/FKBP10/MFAP4/CREB3L1/ANTXR1/ADAMTS16/COMP/CTSK/CRISPLD2/LOX/DPT/NID1/ABI3BP/LOXL1/ITGB3/MMP16/LOXL2/MMP2/HMCN1/TNXB/P…	95
GO:0060537	muscle tissue development	60/753	446/18805	0.134529	3.35966	10.3003	1.31363e-16	1.24375e-13	9.34201e-14	COL3A1/PDGFRB/TWIST1/COL14A1/FGFR1/SGCD/IGF1/COL11A1/EFEMP2/GREM1/COL6A1/MYLK/SYNE1/RBM24/EDNRA/RGS4/NOX4/KCNJ8/MSC/ZFPM2/PRKG1/LOX/PLN/ABCC9/GJA5/WNT2/ALPK2/PRICKLE1/IGFBP5/PGM5/DMD/MEOX2/PDGFRA/HDAC9/ELN/SHOX2/ACTC1/RBP4/TGFB2/MYH11/WT1/SORBS2/FGF2/ALDH1A2/EGR2/JPH2/SOX15/KCNK2/MYOCD/TNN/POPDC3/CHRNA1/ITGA8/STRA6/MEGF10/TBX18/RYR2/EYA1/PI16/ANKRD1	60
GO:0031589	cell-substrate adhesion	53/753	361/18805	0.146814	3.66646	10.4477	2.00488e-16	1.58185e-13	1.18816e-13	FN1/FERMT2/COL3A1/ECM2/COL8A1/POSTN/EMILIN1/FBLN5/COL1A1/NID2/CDH11/SGCE/ITGA11/MYADM/ITGBL1/CCDC80/DAB2/EPDR1/AXL/VCAM1/THY1/EFEMP2/GREM1/THBS1/ADAMTS12/COL16A1/ITGA1/FBLN2/ANTXR1/NID1/ABI3BP/ITGA4/TEK/ITGB3/EPHA3/TNXB/PDPN/FBLN1/ITGAM/SORBS1/COL5A3/ITGA9/PPFIA2/SVEP1/SPOCK1/EDIL3/CCL21/SFRP1/HAS2/TNN/ITGA8/APOD/SEMA3E	53
GO:0001503	ossification	60/753	458/18805	0.131004	3.27163	10.0519	4.61091e-16	3.1183e-13	2.34221e-13	ENPP1/COL5A2/COL1A2/FERMT2/COL1A1/DDR2/CDH11/ROR2/ASPN/ITGA11/TMEM119/TWIST1/CTHRC1/DCHS1/IGF1/COL11A1/VCAN/GREM1/CHRD/COL6A1/ADAMTS12/HGF/VEGFC/XYLT1/CREB3L1/COMP/CTSK/PKDCC/TNFAIP6/LOX/TEK/PRKD1/MMP16/MGP/MMP2/IGSF10/PRICKLE1/HAND2/IGFBP5/RUNX2/SFRP2/SHOX2/PTN/TNC/CHRDL1/TWIST2/FGF2/RORB/EGR2/SFRP1/PTH1R/CHRDL2/TNN/IL6/GRP/SCUBE3/FBN2/IBSP/LTF/BMPR1B	60
GO:0072001	renal system development	50/753	336/18805	0.14881	3.71629	10.2608	8.39656e-16	4.96866e-13	3.73205e-13	FBN1/SULF1/PDGFRB/SERPINF1/BICC1/DCHS1/FGFR1/ACTA2/GREM1/EDNRA/COL4A1/KCNJ8/ADAMTS16/SLIT2/NID1/TEK/ITGB3/PDGFD/ENPEP/PRICKLE1/ADAMTS6/GCNT1/PYGO1/PDGFRA/LRRK2/PCSK5/RBP4/TGFB2/WT1/MMP9/FGF1/DCHS2/FGF2/AGTR1/ALDH1A2/SFRP1/EPHA7/MYOCD/HAS2/ITGA8/AGT/STRA6/RGN/MME/GDF6/TBX18/EYA1/DACT2/PROM1/FREM2	50
GO:0090287	regulation of cellular response to growth factor stimulus	51/753	384/18805	0.132812	3.31678	9.36817	4.61803e-14	2.42908e-11	1.82453e-11	FBN1/SFRP4/SULF1/FSTL1/EMILIN1/ASPN/LRRC32/HTRA3/ADAMTS3/GREM1/CHRD/SMOC2/THBS1/DCN/SLC2A10/ADAMTS12/VEGFC/TGFB3/CILP/CREB3L1/SLIT2/TNFAIP6/LOX/ITGB3/LTBP1/RBPMS2/DKK3/TNXB/PMEPA1/RUNX2/SFRP2/DMD/DOK5/CHRDL1/MMRN1/FGF1/FGF2/GREM2/SFRP1/MYOCD/CHRDL2/TMEM108/PEG10/ITGA8/AGT/HHIP/SCUBE3/VEPH1/FBN2/SHISA2/FGFBP1	51
GO:0042692	muscle cell differentiation	54/753	429/18805	0.125874	3.14351	9.17252	7.66192e-14	3.29741e-11	2.47674e-11	PDGFRB/ADAM12/TMEM119/ANK2/COL14A1/MYL9/SGCD/IGF1/LAMA2/CDH2/EFEMP2/GREM1/COL6A1/SYNE1/RBM24/EDNRA/RGS4/LMOD1/NOX4/KCNJ8/COMP/PRKG1/LOX/NID1/PRKD1/RBPMS2/FLNC/ALPK2/PRICKLE1/IGFBP5/PGM5/SYPL2/DMD/PDGFRA/HDAC9/SHOX2/ACTC1/APLNR/MYH11/WT1/ADAMTS5/DOCK2/MYEF2/SORBS2/MYOCD/LAMA1/POPDC3/ITGA8/NFATC2/UCHL1/MEGF10/TBX18/PI16/ANKRD1	54
GO:0060348	bone development	36/753	219/18805	0.164384	4.10522	9.44021	4.81826e-13	1.62654e-10	1.22172e-10	FBN1/SFRP4/BNC2/COL3A1/SULF1/COL1A1/DDR2/TMEM119/TWIST1/DCHS1/IGF1/GREM1/COL6A1/PDGFC/BGN/ADAMTS12/XYLT1/TGFB3/TGM2/COMP/OGN/LOX/TEK/MMP16/RUNX2/EPYC/LRRC17/SHOX2/CDX1/HAS2/GHR/TNN/RGN/LTF/SP5/BMPR1B	36
GO:0061448	connective tissue development	42/753	291/18805	0.14433	3.60441	9.14463	5.1538e-13	1.62654e-10	1.22172e-10	COL5A1/COL3A1/SULF1/PDGFRB/COL1A1/FGFR1/COL11A1/ACTA2/GREM1/COL6A1/PRRX1/BGN/ADAMTS12/COMP/CTSK/PKDCC/OGN/LOX/ITGB3/PDGFD/LOXL2/MGP/HAND2/TIMP1/RUNX2/MATN3/SFRP2/EPYC/EFEMP1/SHOX2/FRZB/WT1/SOX5/FGF2/PTH1R/CHRDL2/GHR/NFATC2/CHI3L1/GDF6/BMPR1B/HMGA2	42
GO:0051216	cartilage development	35/753	210/18805	0.166667	4.16224	9.41166	6.72907e-13	1.99096e-10	1.49545e-10	COL3A1/SULF1/COL1A1/FGFR1/COL11A1/GREM1/COL6A1/PRRX1/BGN/ADAMTS12/COMP/CTSK/PKDCC/OGN/LOXL2/MGP/HAND2/TIMP1/RUNX2/MATN3/SFRP2/EPYC/EFEMP1/SHOX2/FRZB/SOX5/FGF2/PTH1R/CHRDL2/GHR/NFATC2/CHI3L1/GDF6/BMPR1B/HMGA2	35
GO:0032963	collagen metabolic process	25/753	112/18805	0.223214	5.57443	9.91668	1.74375e-12	4.85584e-10	3.6473e-10	COL5A1/COL1A2/FAP/EMILIN1/VIM/COL1A1/DDR2/MMP11/ADAMTS3/COL6A1/ADAMTS2/PCOLCE/RCN3/TGFB3/MFAP4/CREB3L1/CTSK/MMP16/MMP2/INHBA/TNXB/MMP9/ADAMTS14/IL6/MMP7	25
GO:0048738	cardiac muscle tissue development	37/753	251/18805	0.14741	3.68134	8.73435	6.74187e-12	1.5958e-09	1.19863e-09	PDGFRB/COL14A1/FGFR1/SGCD/IGF1/COL11A1/GREM1/SYNE1/EDNRA/RGS4/NOX4/KCNJ8/MSC/ZFPM2/PRKG1/PLN/GJA5/WNT2/ALPK2/PRICKLE1/PDGFRA/SHOX2/ACTC1/RBP4/TGFB2/MYH11/WT1/SORBS2/FGF2/ALDH1A2/JPH2/KCNK2/MYOCD/TBX18/RYR2/PI16/ANKRD1	37
GO:0003012	muscle system process	53/753	467/18805	0.11349	2.83424	8.19784	7.93745e-12	1.78933e-09	1.344e-09	CALD1/SULF1/LMCD1/ANXA6/ANK2/COL14A1/MYL9/SGCD/IGF1/KCNE4/CNN1/ACTA2/COL6A1/MYLK/EDNRA/RGS4/LMOD1/KCNJ8/COMP/PRKG1/PDE5A/PLN/ABCC9/PRKD1/GJA5/HAND2/IGFBP5/DTNA/CACNA1C/TPM2/DES/ADRA2A/DMD/PTGER3/CACNA2D1/MYH11/STAC/SORBS2/KCNMA1/ADORA1/MYOCD/CHRNA1/CASQ2/AGT/KCNJ12/HTR1D/FXYD1/SGCA/SCN7A/RYR2/PI16/SCN9A/ATP1A2	53
GO:0060840	artery development	24/753	116/18805	0.206897	5.16692	9.19414	2.71049e-11	5.83249e-09	4.38088e-09	COL3A1/PDGFRB/EFEMP2/MYLK/PRRX1/EDNRA/SLC2A10/AKT3/FKBP10/COMP/LOX/LOXL1/GJA5/PRICKLE1/HAND2/ADAMTS6/APLNR/TGFB2/EGR2/MYOCD/APOB/STRA6/EYA1/PCDHA10	24
GO:0060485	mesenchyme development	43/753	342/18805	0.125731	3.13994	8.15685	2.94291e-11	6.05727e-09	4.54972e-09	FN1/BNC2/FERMT2/COL1A1/TWIST1/DAB2/DCHS1/FGFR1/IGF1/ACTA2/CDH2/GREM1/RBM24/EDNRA/HGF/TGFB3/ZFPM2/DACT3/WNT2/LOXL2/EPHA3/TNXB/PRICKLE1/HAND2/PDPN/SFRP2/ACTG2/ACTC1/SEMA3A/APLNR/TGFB2/FRZB/WT1/ADAMTS5/ALDH1A2/SFRP1/HAS2/SEMA3D/IL6/AGT/NCAM1/SEMA3E/HMGA2	43
GO:0006935	chemotaxis	51/753	466/18805	0.109442	2.73314	7.73749	7.55995e-11	1.4183e-08	1.06531e-08	PDGFRB/FGFR1/CXCL12/VCAM1/GREM1/SMOC2/THBS1/RARRES2/HGF/ITGA1/VEGFC/SLIT2/TNFAIP6/LOX/SLIT3/ITGB3/PRKD1/PDGFD/FGF7/MMP2/UNC5C/CCL11/ITGA9/PDGFRA/CCL2/PTN/SCG2/SEMA3A/TGFB2/FPR3/THBS4/FGF1/DOCK2/DPP4/FGF2/FLRT2/AGTR1/CCL21/EPHA7/CCR2/PADI2/SEMA3D/PLXNA4/IL6/CCL14/DPEP1/TUBB2B/CCL18/SEMA3E/CCL19/CXCL5	51
GO:0042698	ovulation cycle	19/753	75/18805	0.253333	6.3266	9.44	7.78958e-11	1.4183e-08	1.06531e-08	SERPINF1/AXL/A2M/TGFB3/SLIT2/TNFAIP6/SLIT3/MMP2/INHBA/PDGFRA/CYP1B1/PTN/TGFB2/PTX3/PGR/HAS2/PTPRN/ESR1/BMPR1B	19
GO:0045785	positive regulation of cell adhesion	53/753	499/18805	0.106212	2.65249	7.64104	9.71514e-11	1.64255e-08	1.23375e-08	FN1/FERMT2/ECM2/COL8A1/EMILIN1/MYADM/CCDC80/DAB2/CXCL12/IGF1/LAMA2/VCAM1/THY1/EFEMP2/CHRD/ADAM19/COL16A1/FBLN2/TGM2/NID1/ABI3BP/ITGA4/TEK/ITGB3/TNFSF4/PDPN/FBLN1/GCNT1/SFRP2/CCL2/APBB1IP/IL7R/MMRN1/TGFB2/PDCD1LG2/DPP4/SELP/EDIL3/CCL21/LILRB4/SFRP1/CCR2/SELE/HAS2/LAMA1/IL6/CR1/HLA-DQA1/MEGF10/IBSP/VNN1/PCK1/CCL19	53
GO:0001649	osteoblast differentiation	36/753	262/18805	0.137405	3.43146	8.09447	1.00924e-10	1.6475e-08	1.23747e-08	FERMT2/COL1A1/DDR2/ITGA11/TMEM119/TWIST1/CTHRC1/IGF1/VCAN/GREM1/CHRD/COL6A1/HGF/VEGFC/CREB3L1/TNFAIP6/LOX/PRKD1/HAND2/IGFBP5/RUNX2/SFRP2/SHOX2/TNC/TWIST2/FGF2/RORB/SFRP1/PTH1R/TNN/IL6/SCUBE3/FBN2/IBSP/LTF/BMPR1B	36
GO:0001763	morphogenesis of a branching structure	31/753	208/18805	0.149038	3.722	8.0623	2.62571e-10	3.97134e-08	2.98295e-08	SULF1/DCHS1/FGFR1/RSPO3/GREM1/EDNRA/COL4A1/HGF/TGM2/ADAMTS16/SLIT2/FGF7/WNT2/SFRP2/CCL11/LRRK2/SHOX2/TNC/WT1/FGF1/FGF2/SFRP1/PGR/EPHA7/LAMA1/AGT/AR/HHIP/ESR1/EYA1/SEMA3E	31
GO:0035051	cardiocyte differentiation	27/753	166/18805	0.162651	4.06194	8.09282	5.16433e-10	7.19057e-08	5.40096e-08	PDGFRB/TWIST1/COL14A1/SGCD/IGF1/VCAM1/GREM1/SYNE1/EDNRA/RGS4/NOX4/KCNJ8/PRKG1/INHBA/ALPK2/PRICKLE1/HAND2/PDGFRA/SHOX2/ACTC1/TGFB2/MYH11/WT1/SORBS2/MYOCD/TBX18/PI16	27
GO:0051897	positive regulation of phosphatidylinositol 3-kinase/protein kinase B signal transduction	29/753	190/18805	0.152632	3.81174	7.95572	5.59665e-10	7.56987e-08	5.68586e-08	FN1/FERMT2/PDGFRB/DDR2/FGFR1/IGF1/AXL/THBS1/DCN/PDGFC/HGF/NOX4/TEK/PRKD1/PDGFD/IGFBP5/C1QTNF1/PDGFRA/TGFB2/RASD2/FGF2/SELP/CCL21/THPO/RELN/AGT/CHI3L1/SEMA3E/CCL19	29
GO:0030323	respiratory tube development	30/753	203/18805	0.147783	3.69066	7.87202	6.29203e-10	8.0504e-08	6.0468e-08	FBN1/COL3A1/FGFR1/COL6A1/ADAMTS2/RCN3/TGFB3/ZFPM2/PKDCC/CRISPLD2/LOX/FGF7/WNT2/IGFBP5/PDPN/PDGFRA/TNC/PCSK5/RBP4/FGF1/FGF2/ALDH1A2/PGR/MYOCD/LAMA1/HSD11B1/STRA6/CHI3L1/HHIP/MME	30
GO:0007517	muscle organ development	42/753	369/18805	0.113821	2.84251	7.30043	1.13312e-09	1.37543e-07	1.03311e-07	COL6A3/COL3A1/SGCE/ITGA11/TWIST1/SGCD/IGF1/LAMA2/COL11A1/EFEMP2/COL6A1/MYLK/RBM24/EDNRA/TAGLN/MSC/ZFPM2/FHL1/LOX/ABCC9/WNT2/DES/DMD/NEGR1/MEOX2/HDAC9/ELN/SHOX2/ACTC1/TGFB2/WT1/EGR2/JPH2/SOX15/MYOCD/POPDC3/CHRNA1/STRA6/MEGF10/SGCA/RYR2/ANKRD1	42
GO:0141091	transforming growth factor beta receptor superfamily signaling pathway	44/753	399/18805	0.110276	2.75396	7.23248	1.23238e-09	1.45852e-07	1.09552e-07	FBN1/SFRP4/COL1A2/FERMT2/COL3A1/SULF1/FSTL1/EMILIN1/ASPN/FMOD/LRRC32/DAB2/HTRA3/LTBP2/GREM1/CHRD/THBS1/SLC2A10/TGFB3/CILP/COMP/TNFAIP6/LOX/LTBP1/RBPMS2/INHBA/DKK3/PMEPA1/RUNX2/SFRP2/CHRDL1/TGFB2/GREM2/SFRP1/MYOCD/CHRDL2/PEG10/ITGA8/GDF6/SCUBE3/VEPH1/FBN2/BMPR1B/DACT2	44
GO:0007229	integrin-mediated signaling pathway	21/753	111/18805	0.189189	4.7247	8.03826	2.64482e-09	2.98109e-07	2.23915e-07	FN1/FERMT2/COL3A1/ITGA11/ITGBL1/LAMA2/THY1/SLC2A10/COL16A1/ITGA1/NID1/ITGA4/ITGB3/PRKD1/TIMP1/ITGAM/ITGA9/PTN/LAMA1/ITGA8/CDH17	21
GO:0061138	morphogenesis of a branching epithelium	28/753	191/18805	0.146597	3.66103	7.54929	2.82122e-09	3.10597e-07	2.33294e-07	SULF1/DCHS1/FGFR1/RSPO3/GREM1/EDNRA/COL4A1/HGF/TGM2/ADAMTS16/SLIT2/FGF7/WNT2/SFRP2/CCL11/TNC/WT1/FGF1/FGF2/SFRP1/PGR/LAMA1/AGT/AR/HHIP/ESR1/EYA1/SEMA3E	28
GO:0060326	cell chemotaxis	38/753	325/18805	0.116923	2.91997	7.13092	3.35554e-09	3.61025e-07	2.71172e-07	PDGFRB/FGFR1/CXCL12/VCAM1/GREM1/SMOC2/THBS1/RARRES2/HGF/ITGA1/VEGFC/SLIT2/TNFAIP6/LOX/PRKD1/PDGFD/MMP2/CCL11/ITGA9/PDGFRA/CCL2/PTN/SCG2/TGFB2/THBS4/FGF1/DPP4/FGF2/AGTR1/CCL21/CCR2/PADI2/IL6/CCL14/DPEP1/CCL18/CCL19/CXCL5	38
GO:1901342	regulation of vasculature development	41/753	372/18805	0.110215	2.75245	6.97234	4.635e-09	4.87602e-07	3.66246e-07	SULF1/EMILIN1/ADAM12/RECK/SERPINF1/TWIST1/CXCL12/SPARC/THBS2/GREM1/SMOC2/THBS1/DCN/TSPAN18/VEGFC/AKT3/CREB3L1/TGM2/PTGIS/TEK/ITGB3/PRKD1/SFRP2/CCL11/CYP1B1/HSPB6/CYBB/APLNR/TGFB2/THBS4/FGF1/C3/FGF2/ISM1/SFRP1/CCR2/TNN/IL6/CHI3L1/SEMA3E/HMGA2	41
GO:0071559	response to transforming growth factor beta	37/753	315/18805	0.11746	2.93339	7.0675	4.7713e-09	4.91029e-07	3.6882e-07	FBN1/COL1A2/FERMT2/COL3A1/POSTN/EMILIN1/COL1A1/DDR2/ASPN/FMOD/LRRC32/DAB2/HTRA3/ACTA2/LTBP2/THBS1/SLC2A10/TGFB3/CILP/PDE3A/CTSK/LOX/LTBP1/PDGFD/WNT2/DKK3/MXRA5/PMEPA1/TGFB2/SOX5/SFRP1/MYOCD/PEG10/ITGA8/VEPH1/FBN2/ANKRD1	37
GO:0098742	cell-cell adhesion via plasma-membrane adhesion molecules	34/753	280/18805	0.121429	3.03249	6.99823	8.67955e-09	7.85077e-07	5.89685e-07	CDH11/MYADM/DCHS1/VCAM1/PCDH18/CDH2/FAT4/SCARF2/CLSTN2/HMCN1/ITGAM/NEXN/CNTN4/GPC4/PTPRD/TGFB2/CLDN11/DCHS2/CD84/SELP/SELE/PCDHGA12/PCDHGA3/LRFN5/PCDH9/FAT3/PCDHB5/NTNG1/CADM3/CDH17/PCDH10/PCDHA10/PCDHA11/DSG3	34
GO:0050673	epithelial cell proliferation	48/753	488/18805	0.0983607	2.4564	6.6577	9.45e-09	8.2845e-07	6.22263e-07	COL8A1/SULF1/FAP/SERPINF1/TWIST1/DAB2/FGFR1/CXCL12/SPARC/IGF1/COL8A2/THBS1/HGF/VEGFC/AKT3/ITGA4/TEK/ITGB3/PRKD1/FGF7/WNT2/LOXL2/IGFBP5/RUNX2/SFRP2/CCL11/CCL2/PTN/SCG2/APLNR/TGFB2/THBS4/FGF1/FGF2/AGTR1/ALDH1A2/SFRP1/PGR/HAS2/PTPRN/IL6/SLURP1/AR/RGN/ESR1/NKX6-1/EYA1/FGFBP1	48
GO:0033627	cell adhesion mediated by integrin	18/753	89/18805	0.202247	5.05081	7.8233	1.20188e-08	9.98194e-07	7.49761e-07	FBN1/EMILIN1/ITGA11/ITGBL1/VCAM1/COL16A1/ITGA1/ITGA4/ITGB3/ITGAM/SFRP2/ITGA9/CYP1B1/MMRN1/TGFB2/DPP4/CCL21/ITGA8	18
GO:0010975	regulation of neuron projection development	45/753	448/18805	0.100446	2.50849	6.59996	1.47088e-08	1.18019e-06	8.86463e-07	FN1/VIM/DDR2/SERPINF1/SDC2/CHN1/DAB2/PMP22/FGFR1/CXCL12/THY1/PRRX1/SYNE1/LZTS1/DPYSL3/ISLR2/SLIT2/PLXNC1/PRKD1/MAP1B/EPHA3/SNAP25/SFRP2/DMD/NEGR1/LRRK2/PPFIA2/SHOX2/PTN/SEMA3A/PTPRD/SPOCK1/NR2F1/SFRP1/EPHA7/TNN/COBL/STMN2/RELN/PACSIN1/HECW1/FAT3/CNTN1/NTNG1/TUBB2B	45
GO:0007416	synapse assembly	33/753	273/18805	0.120879	3.01877	6.86225	1.60763e-08	1.25409e-06	9.41966e-07	LGI2/DCLK1/FGFR1/THBS2/CDH2/LZTS1/KCNJ8/PLXNC1/CLSTN2/MAP1B/SNAP25/PRICKLE1/NEGR1/GPC4/PTPRD/CSMD2/NRXN2/GAP43/CBLN4/FLRT2/SNCA/EPHA7/HAPLN4/PLXNA4/LIN7A/RELN/LRFN5/SLITRK4/LRRN1/GABRB2/PCDHB5/PCLO/ST8SIA2	33
GO:0009612	response to mechanical stimulus	29/753	223/18805	0.130045	3.24767	6.89601	2.35719e-08	1.77126e-06	1.33043e-06	POSTN/COL1A1/DDR2/CXCL12/COL11A1/CDH2/COL6A1/THBS1/ITGB3/MAP1B/MMP2/ITGAM/DMD/PTN/TNC/TLR7/NRXN2/GAP43/TMEM150C/FGF2/KCNK2/TLR8/STRA6/CHI3L1/RYR2/SCN9A/ATP1A2/ANKRD1/KRT5	29
GO:0007409	axonogenesis	45/753	459/18805	0.0980392	2.44838	6.41619	3.05271e-08	2.22331e-06	1.66997e-06	FN1/CDH11/CHN1/DCLK1/CXCL12/LAMA2/THY1/KIAA1755/EDNRA/ISLR2/SLIT2/PRKG1/ITGA4/MAP1A/PLXNC1/SLIT3/MAP1B/EPHA3/SNAP25/PRICKLE1/UNC5C/NEXN/CNTN4/SHOX2/SEMA3A/GAP43/FLRT2/EGR2/EPHA7/TNN/SEMA3D/PLXNA4/COBL/RELN/SLITRK4/NCAM1/UCHL1/CNTN1/NKX6-1/NTNG1/TUBB2B/PLEKHG4B/NEFH/BMPR1B/SEMA3E	45
GO:1901888	regulation of cell junction assembly	32/753	270/18805	0.118519	2.95982	6.62461	4.24515e-08	2.99948e-06	2.25296e-06	FERMT2/DCLK1/FGFR1/THBS2/THY1/GREM1/THBS1/LZTS1/COL16A1/TEK/CLSTN2/MAP1B/EPHA3/SNAP25/PRICKLE1/NEGR1/GPC4/APLNR/PTPRD/NRXN2/FLRT2/SNCA/SFRP1/EPHA7/LIN7A/LRFN5/SLITRK4/AGT/LRRN1/APOD/ST8SIA2/DSG3	32
GO:0055007	cardiac muscle cell differentiation	21/753	130/18805	0.161538	4.03417	7.08992	4.8737e-08	3.31097e-06	2.48693e-06	PDGFRB/COL14A1/SGCD/IGF1/GREM1/SYNE1/RGS4/NOX4/KCNJ8/PRKG1/ALPK2/PRICKLE1/PDGFRA/SHOX2/ACTC1/MYH11/WT1/SORBS2/MYOCD/TBX18/PI16	21
GO:0003007	heart morphogenesis	32/753	272/18805	0.117647	2.93805	6.57562	5.05628e-08	3.37133e-06	2.53226e-06	COL5A1/TWIST1/DCHS1/COL11A1/MICAL2/EDNRA/KCNJ8/ZFPM2/SLIT2/TEK/SLIT3/ABCC9/GJA5/WNT2/ALPK2/PRICKLE1/HAND2/SFRP2/ELN/SHOX2/ACTC1/RBP4/APLNR/TGFB2/ADAMTS5/FLRT2/ALDH1A2/HAS2/NPY1R/RYR2/EYA1/ANKRD1	32
GO:0048568	embryonic organ development	44/753	457/18805	0.0962801	2.40444	6.20767	7.36551e-08	4.77648e-06	3.5877e-06	FBN1/TWIST1/CTHRC1/FGFR1/SPARC/COL11A1/RSPO3/SOBP/PRRX1/MICAL2/EDNRA/RARRES2/MFAP5/A2M/TGFB3/ZFPM2/PKDCC/WNT2/MMP16/RBPMS2/PRICKLE1/HAND2/RUNX2/EFEMP1/PDGFRA/SHOX2/MFAP2/PCSK5/RBP4/APLNR/TGFB2/FRZB/ALDH1A2/SOX15/PLXNA4/COBL/ITGA8/STRA6/TBX18/FBN2/RYR2/GRHL3/TUBB2B/EYA1	44
GO:0018149	peptide cross-linking	9/753	22/18805	0.409091	10.2164	8.83386	7.85279e-08	4.89146e-06	3.67406e-06	FN1/COL3A1/THBS1/TGM2/SPRR1A/F13A1/IVL/SPRR1B/SPRR2E	9
GO:1901654	response to ketone	28/753	225/18805	0.124444	3.10781	6.49619	1.05966e-07	6.3499e-06	4.76952e-06	POSTN/SERPINF1/THBS1/A2M/TGFB3/SLIT2/SLIT3/PRKD1/PTGER2/INHBA/TNFSF4/ITGAM/CYP1B1/TNC/MAOB/CYBB/ABCB4/PRKAA2/TGFB2/CCL21/SFRP1/GHR/PAPPA/AR/ADCY2/PTGFR/PCK1/CCL19	28
GO:2000146	negative regulation of cell motility	40/753	403/18805	0.0992556	2.47875	6.1288	1.29584e-07	7.55399e-06	5.67393e-06	COL3A1/SULF1/EMILIN1/CDH11/RECK/SERPINF1/CXCL12/THY1/GREM1/CHRD/PODN/THBS1/DCN/DPYSL3/SLIT2/TNFAIP6/PRKG1/NAV3/TIMP1/IGFBP5/FBLN1/SFRP2/MEOX2/CYP1B1/CCL2/MMRN1/DPP4/FGF2/CCL21/SFRP1/ADORA1/MYOCD/PADI2/TNN/SLURP1/RGN/DPEP1/APOD/KRT16/DSG3	40
GO:1903522	regulation of blood circulation	31/753	269/18805	0.115242	2.87798	6.33606	1.30846e-07	7.55399e-06	5.67393e-06	ANK2/KCNE4/EDNRA/TRPC1/RGS4/KCNJ8/PDE5A/ITGA4/PLN/ABCC9/GJA5/MMP2/CACNA1C/DES/ADRA2A/ITGA9/DMD/SHOX2/SVEP1/CACNA2D1/TGFB2/HSPB7/AGTR1/ADORA1/CASQ2/AGT/KCNJ12/FXYD1/TBX18/RYR2/ATP1A2	31
GO:0050920	regulation of chemotaxis	27/753	217/18805	0.124424	3.10729	6.37674	1.79123e-07	9.97609e-06	7.49321e-06	PDGFRB/FGFR1/CXCL12/GREM1/SMOC2/THBS1/RARRES2/VEGFC/SLIT2/TNFAIP6/PRKD1/PDGFD/PDGFRA/CCL2/PTN/SCG2/THBS4/FGF1/DPP4/FGF2/CCL21/CCR2/PADI2/PLXNA4/IL6/TUBB2B/CCL19	27
GO:0050679	positive regulation of epithelial cell proliferation	27/753	218/18805	0.123853	3.09304	6.34836	1.96843e-07	1.08355e-05	8.13874e-06	TWIST1/FGFR1/CXCL12/IGF1/VEGFC/AKT3/ITGA4/TEK/ITGB3/PRKD1/FGF7/WNT2/RUNX2/CCL11/PTN/SCG2/APLNR/THBS4/FGF1/FGF2/AGTR1/SFRP1/HAS2/PTPRN/AR/EYA1/FGFBP1	27
GO:0016049	cell growth	45/753	492/18805	0.0914634	2.28416	5.89496	2.31072e-07	1.24306e-05	9.33684e-06	ENPP1/FN1/POSTN/DAB2/DCLK1/COL14A1/CXCL12/IGF1/GREM1/EDNRA/RGS4/ISLR2/SLIT2/DACT3/FHL1/PRKG1/ITGA4/SLIT3/MAP1B/INHBA/PRICKLE1/IGFBP5/SFRP2/TNC/SEMA3A/TGFB2/FRZB/WT1/SPOCK1/SORBS2/AGTR1/RERG/SFRP1/EPHA7/MYOCD/TMEM108/TNN/PLXNA4/COBL/AGT/IGFBPL1/SYT1/NKX6-1/PI16/ST8SIA2	45
GO:0003015	heart process	30/753	263/18805	0.114068	2.84868	6.16626	2.6051e-07	1.38568e-05	1.04081e-05	ANK2/SGCD/KCNE4/EDNRA/TRPC1/RGS4/NOX4/KCNJ8/PDE5A/PLN/ABCC9/GJA5/CACNA1C/DES/DMD/SHOX2/ACTC1/CACNA2D1/TGFB2/HSPB7/ADORA1/CASQ2/AGT/KCNJ12/FXYD1/TBX18/SCN7A/RYR2/SCN9A/ATP1A2	30
GO:0003018	vascular process in circulatory system	31/753	278/18805	0.111511	2.78481	6.1231	2.73994e-07	1.42537e-05	1.07062e-05	FERMT2/AKAP12/ACTA2/EDNRA/SLC2A10/SLCO2B1/ITGA1/KCNJ8/SLIT2/PDE3A/COMP/PRKG1/ITGA4/TEK/ABCC9/GJA5/MMP2/KCNMB1/ADRA2A/ITGA9/SVEP1/SLC7A3/SOD3/KCNMA1/AGTR1/ADORA1/AGT/HTR1D/SLC7A2/SLC6A20/ATP1A2	31
GO:0033002	muscle cell proliferation	29/753	251/18805	0.115538	2.88538	6.14153	3.139e-07	1.59785e-05	1.20017e-05	PDGFRB/DDR2/FGFR1/IGF1/CNN1/EFEMP2/THBS1/HGF/TGFB3/ZFPM2/OGN/PRKG1/ITGB3/PDGFD/WNT2/RBPMS2/MMP2/IGFBP5/ELN/RBP4/TGFB2/MMP9/FGF2/PDE1A/KCNK2/MYOCD/IL6/APOD/MEGF10	29
GO:0042060	wound healing	42/753	450/18805	0.0933333	2.33085	5.83606	3.40939e-07	1.69895e-05	1.27611e-05	COL5A1/FN1/FERMT2/COL3A1/FAP/EMILIN1/DDR2/MYL9/IGF1/AXL/SMOC2/MYLK/THBS1/FKBP10/COMP/PRKG1/ITGB3/ANGPTL2/TIMP1/PDPN/FBLN1/ADRA2A/C1QTNF1/PDGFRA/F2RL2/F10/SVEP1/TFPI/MMRN1/TGFB2/FGF1/FGF2/SELP/F13A1/ADAMTS18/SERPINA1/IL6/TFPI2/ANGPTL1/GRHL3/SPRR3/KRT6A	42
GO:0040013	negative regulation of locomotion	40/753	421/18805	0.0950119	2.37277	5.81808	4.10046e-07	1.96076e-05	1.47276e-05	COL3A1/SULF1/EMILIN1/CDH11/RECK/SERPINF1/CXCL12/THY1/GREM1/CHRD/PODN/THBS1/DCN/DPYSL3/SLIT2/TNFAIP6/PRKG1/NAV3/TIMP1/IGFBP5/FBLN1/SFRP2/MEOX2/CYP1B1/CCL2/MMRN1/DPP4/FGF2/CCL21/SFRP1/ADORA1/MYOCD/PADI2/TNN/SLURP1/RGN/DPEP1/APOD/KRT16/DSG3	40
GO:0055074	calcium ion homeostasis	34/753	331/18805	0.102719	2.56525	5.86782	5.15889e-07	2.37109e-05	1.78096e-05	ANXA6/ANK2/FGFR1/SGCD/CXCL12/THY1/EDNRA/TRPC1/TGM2/ITGB3/PLN/PRKD1/TRPC4/SYPL2/CACNA1C/CCL11/DMD/NT5E/APLNR/FGF2/SNCA/CCL21/JPH2/SV2B/PTH1R/ADORA1/CCR2/PLCB4/CCL14/CASQ2/RGN/RYR2/ATP1A2/CCL19	34
GO:0046660	female sex differentiation	19/753	125/18805	0.152	3.79596	6.40557	5.58597e-07	2.51848e-05	1.89167e-05	AXL/A2M/ZFPM2/SLIT2/TNFAIP6/SLIT3/MMP2/INHBA/PDGFRA/RBP4/WT1/PTX3/SFRP1/PGR/PTPRN/STRA6/ESR1/PCYT1B/BMPR1B	19
GO:0060173	limb development	24/753	190/18805	0.126316	3.15454	6.09621	6.49122e-07	2.87191e-05	2.15714e-05	FERMT2/COL3A1/RECK/TWIST1/FGFR1/GREM1/COL6A1/PRRX1/COMP/PKDCC/PRICKLE1/HAND2/RUNX2/CACNA1C/SFRP2/MEOX2/SHOX2/PCSK5/TGFB2/SALL4/ALDH1A2/AFF3/FBN2/FREM2	24
GO:0035987	endodermal cell differentiation	12/753	52/18805	0.230769	5.7631	7.02451	7.35457e-07	3.13663e-05	2.35597e-05	COL5A2/COL5A1/FN1/COL8A1/COL12A1/COL11A1/COL6A1/ITGA4/MMP2/INHBA/MMP9/HMGA2	12
GO:0048771	tissue remodeling	24/753	192/18805	0.125	3.12168	6.03507	7.8672e-07	3.26696e-05	2.45387e-05	DDR2/TMEM119/CTHRC1/AXL/RSPO3/GREM1/COL6A1/EDNRA/NOX4/CTSK/ITGB3/MMP2/HAND2/TIMP1/IGFBP5/PTN/THBS4/PDK4/TNFRSF11B/SFRP1/PTH1R/CCR2/IL6/AGT	24
GO:0007599	hemostasis	28/753	248/18805	0.112903	2.81958	5.8912	8.00812e-07	3.27417e-05	2.45929e-05	COL3A1/FAP/EMILIN1/MYL9/AXL/THBS1/TSPAN18/COMP/PRKG1/ITGB3/ANGPTL2/PDPN/FBLN1/ADRA2A/C1QTNF1/PDGFRA/F2RL2/F10/SVEP1/TFPI/MMRN1/SELP/F13A1/ADAMTS18/SERPINA1/IL6/TFPI2/ANGPTL1	28
GO:0070252	actin-mediated cell contraction	18/753	116/18805	0.155172	3.87519	6.34399	8.09205e-07	3.27417e-05	2.45929e-05	ANK2/SGCD/EPDR1/KCNE4/ACTA2/KCNJ8/PLN/ABCC9/GJA5/PDPN/CACNA1C/ACTC1/CACNA2D1/ADORA1/SCN7A/RYR2/SCN9A/ATP1A2	18
GO:2000027	regulation of animal organ morphogenesis	15/753	83/18805	0.180723	4.51327	6.55141	9.13825e-07	3.61514e-05	2.71539e-05	SULF1/FGFR1/GREM1/HGF/FGF7/WNT2/RUNX2/SFRP2/WT1/FGF1/FGF2/TNFRSF11B/SFRP1/AGT/AR	15
GO:0032964	collagen biosynthetic process	12/753	53/18805	0.226415	5.65436	6.93002	9.16385e-07	3.61514e-05	2.71539e-05	COL5A1/EMILIN1/VIM/COL1A1/DDR2/ADAMTS3/PCOLCE/RCN3/TGFB3/CREB3L1/INHBA/IL6	12
GO:0060688	regulation of morphogenesis of a branching structure	12/753	53/18805	0.226415	5.65436	6.93002	9.16385e-07	3.61514e-05	2.71539e-05	SULF1/FGFR1/GREM1/HGF/FGF7/WNT2/LRRK2/SHOX2/SFRP1/AGT/AR/ESR1	12
GO:0048008	platelet-derived growth factor receptor signaling pathway	17/753	106/18805	0.160377	4.00517	6.33685	1.01348e-06	3.90065e-05	2.92984e-05	PDGFRB/DDR2/PDGFRL/ROR2/FGFR1/AXL/PDGFC/LOX/TEK/ITGB3/PDGFD/EPHA3/PDGFRA/SNCA/EPHA7/MYOCD/APOD	17
GO:0035296	regulation of tube diameter	21/753	156/18805	0.134615	3.36181	6.04978	1.13442e-06	4.22852e-05	3.17612e-05	ACTA2/EDNRA/ITGA1/KCNJ8/COMP/PRKG1/ITGA4/ABCC9/GJA5/MMP2/KCNMB1/ADRA2A/ITGA9/SVEP1/SOD3/KCNMA1/AGTR1/ADORA1/AGT/HTR1D/ATP1A2	21
GO:0097746	blood vessel diameter maintenance	21/753	156/18805	0.134615	3.36181	6.04978	1.13442e-06	4.22852e-05	3.17612e-05	ACTA2/EDNRA/ITGA1/KCNJ8/COMP/PRKG1/ITGA4/ABCC9/GJA5/MMP2/KCNMB1/ADRA2A/ITGA9/SVEP1/SOD3/KCNMA1/AGTR1/ADORA1/AGT/HTR1D/ATP1A2	21
GO:0048146	positive regulation of fibroblast proliferation	12/753	54/18805	0.222222	5.54965	6.8379	1.13568e-06	4.22852e-05	3.17612e-05	FN1/DDR2/IGF1/PDGFC/CD248/ITGB3/PDGFD/WNT2/FBLN1/PDGFRA/AGT/ESR1	12
GO:0060560	developmental growth involved in morphogenesis	27/753	238/18805	0.113445	2.83312	5.81258	1.14333e-06	4.22852e-05	3.17612e-05	FN1/POSTN/DCLK1/CXCL12/EDNRA/ISLR2/SLIT2/PRKG1/ITGA4/SLIT3/MAP1B/PRICKLE1/SFRP2/CCL11/TNC/SEMA3A/FGF1/SFRP1/EPHA7/TMEM108/TNN/PLXNA4/COBL/ESR1/SYT1/NKX6-1/ST8SIA2	27
GO:0043269	regulation of monoatomic ion transport	42/753	472/18805	0.0889831	2.22221	5.49239	1.2057e-06	4.42463e-05	3.32341e-05	PDGFRB/HEPH/ANK2/CXCL12/KCNE4/THY1/MYLK/EDNRA/TRPC1/RGS4/KCNJ8/FHL1/FGF14/ITGB3/PLN/ABCC9/PRKD1/CACNA1C/KCNMB1/ADRA2A/DMD/CCL2/MAOB/CACNA2D1/APLNR/MMP9/STAC/CD84/SNCA/JPH2/ADORA1/CAMK2A/CCR2/CASQ2/AGT/KCNJ12/GRP/FXYD1/CNTN1/RYR2/NKAIN4/ATP1A2	42
GO:0051283	negative regulation of sequestering of calcium ion	19/753	132/18805	0.143939	3.59466	6.10971	1.31068e-06	4.73647e-05	3.55764e-05	ANXA6/ANK2/THY1/TRPC1/ITGB3/PLN/PRKD1/CACNA1C/DMD/APLNR/FGF2/SNCA/CCL21/JPH2/PLCB4/CASQ2/RYR2/ATP1A2/CCL19	19
GO:0003170	heart valve development	14/753	75/18805	0.186667	4.66171	6.48941	1.40196e-06	4.99014e-05	3.74818e-05	EMILIN1/CDH11/TWIST1/DCHS1/SLIT2/SLIT3/GJA5/ELN/SHOX2/APLNR/TGFB2/ADAMTS5/STRA6/PCDHA10	14
GO:0007596	blood coagulation	27/753	241/18805	0.112033	2.79785	5.73703	1.45998e-06	5.15786e-05	3.87416e-05	COL3A1/FAP/EMILIN1/MYL9/AXL/THBS1/COMP/PRKG1/ITGB3/ANGPTL2/PDPN/FBLN1/ADRA2A/C1QTNF1/PDGFRA/F2RL2/F10/SVEP1/TFPI/MMRN1/SELP/F13A1/ADAMTS18/SERPINA1/IL6/TFPI2/ANGPTL1	27
GO:0050900	leukocyte migration	37/753	395/18805	0.0936709	2.33928	5.4942	1.56534e-06	5.40898e-05	4.06278e-05	EMILIN1/ROR2/CXCL12/VCAM1/JAM2/THY1/GREM1/THBS1/RARRES2/ITGA1/VEGFC/SLIT2/TNFAIP6/ITGA4/ITGB3/PDGFD/MMP2/GCNT1/CCL11/ITGA9/CCL2/PTN/SCG2/TGFB2/THBS4/DPP4/SELP/CCL21/ADORA1/CCR2/SELE/PADI2/IL6/DPEP1/APOD/CCL19/CXCL5	37
GO:0043434	response to peptide hormone	43/753	494/18805	0.0870445	2.1738	5.39961	1.60903e-06	5.51967e-05	4.14592e-05	ENPP1/FBN1/COL3A1/PDGFRB/COL1A1/DDR2/ROR2/FGFR1/CXCL12/AXL/COL6A1/EDNRA/RARRES2/KCNJ8/CTSK/TEK/ITGB3/PRKD1/MAP1B/EPHA3/INHBA/TIMP1/IGFBP5/GCNT1/SORBS1/PDGFRA/CYP1B1/HDAC9/CDO1/CYBB/TWIST2/PDK4/AGTR1/GRB14/EGR2/EPHA7/CPEB1/CAMK2A/GHR/AGT/PCSK1/NKX6-1/PCK1	43
GO:1905330	regulation of morphogenesis of an epithelium	13/753	66/18805	0.19697	4.91901	6.51381	1.76301e-06	5.83644e-05	4.38385e-05	SULF1/FGFR1/GREM1/ADAMTS12/HGF/FGF7/WNT2/FGF1/FGF2/SFRP1/AGT/AR/ESR1	13
GO:0048511	rhythmic process	31/753	303/18805	0.10231	2.55504	5.57331	1.77668e-06	5.84085e-05	4.38716e-05	SERPINF1/TWIST1/AXL/COL6A1/A2M/TGFB3/SLIT2/TNFAIP6/PRKG1/SLIT3/PLN/ENOX1/MMP2/INHBA/PDGFRA/CYP1B1/GPR176/PTN/PRKAA2/TGFB2/PTX3/RORB/PGR/ADORA1/HAS2/PTPRN/MAGEL2/PTGDS/ESR1/SCN9A/BMPR1B	31
GO:0050817	coagulation	27/753	246/18805	0.109756	2.74099	5.61366	2.17179e-06	6.99405e-05	5.25335e-05	COL3A1/FAP/EMILIN1/MYL9/AXL/THBS1/COMP/PRKG1/ITGB3/ANGPTL2/PDPN/FBLN1/ADRA2A/C1QTNF1/PDGFRA/F2RL2/F10/SVEP1/TFPI/MMRN1/SELP/F13A1/ADAMTS18/SERPINA1/IL6/TFPI2/ANGPTL1	27
GO:0048588	developmental cell growth	26/753	232/18805	0.112069	2.79875	5.63032	2.26296e-06	7.18985e-05	5.40042e-05	FN1/POSTN/DCLK1/COL14A1/CXCL12/IGF1/EDNRA/RGS4/ISLR2/SLIT2/PRKG1/ITGA4/SLIT3/MAP1B/PRICKLE1/SEMA3A/SORBS2/EPHA7/TMEM108/TNN/PLXNA4/COBL/SYT1/NKX6-1/PI16/ST8SIA2	26
GO:0034765	regulation of monoatomic ion transmembrane transport	33/753	345/18805	0.0956522	2.38876	5.31719	3.64937e-06	0.000110744	8.31821e-05	HEPH/ANK2/KCNE4/THY1/EDNRA/TRPC1/RGS4/KCNJ8/FHL1/FGF14/ITGB3/PLN/ABCC9/PRKD1/CACNA1C/KCNMB1/ADRA2A/DMD/CCL2/CACNA2D1/APLNR/MMP9/STAC/SNCA/JPH2/CCR2/CASQ2/AGT/KCNJ12/GRP/FXYD1/RYR2/ATP1A2	33
GO:0051235	maintenance of location	25/753	224/18805	0.111607	2.78721	5.49574	3.8021e-06	0.000114644	8.61113e-05	FBN1/ANXA6/ANK2/THY1/SYNE1/TRPC1/KDELR3/ITGB3/PLN/LTBP1/PRKD1/CACNA1C/DMD/APLNR/FGF2/SNCA/CCL21/JPH2/PGR/PLCB4/CASQ2/FBN2/RYR2/ATP1A2/CCL19	25
GO:0038084	vascular endothelial growth factor signaling pathway	15/753	95/18805	0.157895	3.94317	5.87355	5.30783e-06	0.000153892	0.000115591	PDGFRB/EMILIN1/DDR2/ROR2/FGFR1/AXL/ADAMTS3/SMOC2/DCN/VEGFC/TEK/EPHA3/TNXB/PDGFRA/EPHA7	15
GO:0048660	regulation of smooth muscle cell proliferation	21/753	174/18805	0.12069	3.01404	5.45109	6.64763e-06	0.000182964	0.000137428	PDGFRB/DDR2/IGF1/CNN1/EFEMP2/THBS1/TGFB3/OGN/PRKG1/ITGB3/PDGFD/RBPMS2/MMP2/IGFBP5/ELN/MMP9/FGF2/PDE1A/MYOCD/IL6/APOD	21
GO:0043583	ear development	25/753	232/18805	0.107759	2.6911	5.29338	7.10295e-06	0.000193249	0.000145153	TWIST1/CTHRC1/DCHS1/FGFR1/SPARC/COL11A1/SOBP/PRRX1/EDNRA/TGFB3/ROR1/EYA4/TGFB2/FRZB/FGF2/KCNK2/LIN7A/ITGA8/MCOLN3/STRA6/GABRB2/TBX18/GRHL3/EYA1/FREM2	25
GO:0048144	fibroblast proliferation	16/753	110/18805	0.145455	3.6325	5.65538	7.74636e-06	0.00020836	0.000156503	FN1/COL3A1/DDR2/IGF1/PDGFC/KCNJ8/CD248/ITGB3/ABCC9/PDGFD/WNT2/FBLN1/PDGFRA/SFRP1/AGT/ESR1	16
GO:0001764	neuron migration	22/753	191/18805	0.115183	2.87652	5.32366	8.64547e-06	0.00023123	0.000173681	COL3A1/TWIST1/DCLK1/FGFR1/CXCL12/AXL/PRKG1/MAP1B/IGSF10/UNC5C/DCDC2/SEMA3A/SPOCK1/FLRT2/CAMK2A/TNN/RELN/FAT3/NKX6-1/NTNG1/TUBB2B/SEMA3E	22
GO:0030574	collagen catabolic process	10/753	45/18805	0.222222	5.54965	6.24062	8.92058e-06	0.000235922	0.000177205	FAP/MMP11/ADAMTS3/ADAMTS2/CTSK/MMP16/MMP2/MMP9/ADAMTS14/MMP7	10
GO:0007162	negative regulation of cell adhesion	30/753	312/18805	0.0961538	2.40129	5.09756	9.04115e-06	0.000236732	0.000177813	POSTN/COL1A1/MYADM/LRRC32/CXCL12/THBS1/PLA2G5/PRKG1/PDE5A/PLXNC1/MMP2/TNFSF4/FBLN1/C1QTNF1/CYP1B1/TNC/PDCD1LG2/SPOCK1/ADAM22/VSIG4/CCL21/LILRB4/ADAMTS18/CR1/APOD/DACT2/DAPL1/PLA2G2D/SEMA3E/PLA2G2A	30
GO:0099084	postsynaptic specialization organization	11/753	55/18805	0.2	4.99469	6.05931	9.42496e-06	0.000242488	0.000182137	FGFR1/CDH2/ITGB3/PRICKLE1/PPFIA2/PTPRD/CSMD2/NRXN2/GAP43/TMEM108/RELN	11
GO:0036293	response to decreased oxygen levels	31/753	330/18805	0.0939394	2.34599	5.0381	1.02931e-05	0.000258516	0.000194176	POSTN/DDR2/TWIST1/CXCL12/VCAM1/COL6A1/THBS1/EDNRA/VEGFC/TGFB3/KCNJ8/PTGIS/TEK/ABCC9/LOXL2/MMP2/INHBA/KCNMB1/CYBB/PTPRD/TGFB2/SOD3/DPP4/KCNMA1/SFRP1/KCNK2/ADORA1/CPEB1/MYOCD/DIO3/RYR2	31
GO:0010463	mesenchymal cell proliferation	10/753	46/18805	0.217391	5.42901	6.14243	1.09931e-05	0.000272467	0.000204655	DCHS1/FGFR1/CHRD/PRRX1/SYNE1/FGF7/WNT2/HAND2/SHOX2/DCHS2	10
GO:0034694	response to prostaglandin	9/753	37/18805	0.243243	6.07462	6.31038	1.14418e-05	0.000277773	0.00020864	A2M/PTGER2/TNFSF4/TNC/PRKAA2/CCL21/SFRP1/PTGFR/CCL19	9
GO:0035265	organ growth	21/753	181/18805	0.116022	2.89747	5.23887	1.23066e-05	0.000294238	0.000221008	BNC2/DDR2/COL14A1/FGFR1/IGF1/RGS4/ZFPM2/COMP/PRKG1/FGF7/WNT2/PRLR/RBP4/TGFB2/WT1/SORBS2/FGF2/KCNK2/AR/ESR1/PI16	21
GO:0048863	stem cell differentiation	26/753	256/18805	0.101562	2.53636	5.05492	1.36043e-05	0.000318825	0.000239475	FN1/TWIST1/FGFR1/CDH2/GREM1/RBM24/EDNRA/A2M/PRICKLE1/HAND2/RUNX2/SFRP2/PDGFRA/PTN/SEMA3A/TGFB2/FRZB/SOX5/FGF2/ALDH1A2/SFRP1/MYOCD/SEMA3D/ESR1/SEMA3E/HMGA2	26
GO:0002040	sprouting angiogenesis	22/753	197/18805	0.111675	2.78891	5.15504	1.41768e-05	0.000330605	0.000248323	RECK/RSPO3/GREM1/THBS1/TSPAN18/VEGFC/AKT3/CREB3L1/TGM2/SLIT2/TEK/LOXL2/MEOX2/HDAC9/APLNR/MMRN1/FGF1/FGF2/AGTR1/TNN/FGFBP1/SEMA3E	22
GO:0001667	ameboidal-type cell migration	25/753	243/18805	0.102881	2.56928	5.02866	1.59006e-05	0.000365405	0.000274462	FN1/DDR2/TWIST1/AKAP12/ACTA2/CDH2/THBS1/EDNRA/DAAM2/CD248/ITGA4/ITGB3/FGF7/HAND2/TIMP1/SEMA3A/TGFB2/MMP9/FGF2/HAS2/SEMA3D/GDF6/FBN2/SEMA3E/KRT16	25
GO:0048545	response to steroid hormone	31/753	338/18805	0.091716	2.29046	4.88952	1.65504e-05	0.000376681	0.000282931	COL1A1/SERPINF1/DAB2/THBS1/A2M/TGFB3/SLIT2/PDE3A/LOX/SLIT3/PTGER2/INHBA/PMEPA1/CYP1B1/CDO1/MAOB/CYBB/TFPI/TGFB2/SFRP1/PGR/PADI2/GHR/PAPPA/IL6/PCSK1/AR/PTGDS/ESR1/ATP1A2/PCK1	31
GO:0016055	Wnt signaling pathway	39/753	477/18805	0.081761	2.04185	4.70726	2.08831e-05	0.000466323	0.000350263	SFRP4/FERMT2/SULF1/COL1A1/ROR2/RECK/BICC1/CTHRC1/DACT1/DAB2/RSPO3/CDH2/GREM1/COL6A1/EDNRA/DACT3/ROR1/DAAM2/CDK14/APCDD1L/WNT2/DKK2/DKK3/ALPK2/PRICKLE1/CPZ/SFRP2/PYGO1/LRRK2/DCDC2/GPC4/PRKAA2/FRZB/FGF2/SFRP1/TNN/HECW1/TBX18/SHISA2	39
GO:0048706	embryonic skeletal system development	17/753	135/18805	0.125926	3.1448	5.1079	2.84053e-05	0.000596666	0.000448167	SULF1/COL1A1/TWIST1/COL11A1/PRRX1/EDNRA/SLC2A10/XYLT1/TGFB3/MMP16/HAND2/RUNX2/PDGFRA/SHOX2/PCSK5/RBP4/EYA1	17
GO:0060325	face morphogenesis	8/753	32/18805	0.25	6.24336	6.06286	2.84847e-05	0.000596666	0.000448167	COL1A1/TGFB3/CRISPLD2/MMP2/PRICKLE1/CRISPLD1/PDGFRA/STRA6	8
GO:0050807	regulation of synapse organization	29/753	315/18805	0.0920635	2.29914	4.74901	2.86864e-05	0.000598244	0.000449352	ROR2/DCLK1/FGFR1/SPARC/THBS2/CDH2/CAP2/LZTS1/PLXNC1/FGF7/CLSTN2/MAP1B/SNAP25/PRICKLE1/NEGR1/LRRK2/PPFIA2/GPC4/PTPRD/NRXN2/FLRT2/SNCA/EPHA7/LIN7A/RELN/LRFN5/SLITRK4/LRRN1/ST8SIA2	29
GO:1903115	regulation of actin filament-based movement	9/753	42/18805	0.214286	5.35145	5.76591	3.42755e-05	0.000687544	0.000516426	ANK2/ACTA2/PLN/GJA5/PDPN/CACNA1C/ADORA1/RYR2/ATP1A2	9
GO:0090257	regulation of muscle system process	25/753	256/18805	0.0976562	2.43881	4.73395	3.8326e-05	0.000753811	0.000566201	LMCD1/ANXA6/ANK2/MYL9/IGF1/CNN1/RGS4/PRKG1/PDE5A/PLN/PRKD1/GJA5/HAND2/IGFBP5/CACNA1C/ADRA2A/DMD/ADORA1/MYOCD/CASQ2/AGT/SGCA/RYR2/PI16/ATP1A2	25
GO:0050803	regulation of synapse structure or activity	29/753	321/18805	0.0903427	2.25617	4.6362	4.05409e-05	0.000788806	0.000592486	ROR2/DCLK1/FGFR1/SPARC/THBS2/CDH2/CAP2/LZTS1/PLXNC1/FGF7/CLSTN2/MAP1B/SNAP25/PRICKLE1/NEGR1/LRRK2/PPFIA2/GPC4/PTPRD/NRXN2/FLRT2/SNCA/EPHA7/LIN7A/RELN/LRFN5/SLITRK4/LRRN1/ST8SIA2	29
GO:0060324	face development	10/753	53/18805	0.188679	4.71197	5.52686	4.08233e-05	0.000788806	0.000592486	COL1A1/EDNRA/TGFB3/CRISPLD2/MMP2/PRICKLE1/CRISPLD1/PDGFRA/ALDH1A2/STRA6	10
GO:0043277	apoptotic cell clearance	9/753	43/18805	0.209302	5.227	5.66744	4.18226e-05	0.00080483	0.000604522	AXL/THBS1/TGM2/C4A/ITGB3/CCL2/C3/CCR2/MEGF10	9
GO:0050866	negative regulation of cell activation	23/753	227/18805	0.101322	2.53035	4.73766	4.36922e-05	0.000833523	0.000626073	FN1/EMILIN1/LRRC32/AXL/PLA2G5/PRKG1/PDE5A/INHBA/TNFSF4/C1QTNF1/PDGFRA/PDCD1LG2/CD84/VSIG4/LILRB4/SFRP1/ADAMTS18/ENPP3/LRFN5/CR1/DAPL1/PLA2G2D/PLA2G2A	23
GO:0034446	substrate adhesion-dependent cell spreading	14/753	101/18805	0.138614	3.46166	5.0662	4.9054e-05	0.000903586	0.000678699	FN1/FERMT2/POSTN/MYADM/DAB2/AXL/ANTXR1/ITGA4/TEK/ITGB3/PDPN/FBLN1/HAS2/ITGA8	14
GO:0032970	regulation of actin filament-based process	33/753	392/18805	0.0841837	2.10236	4.50467	5.0496e-05	0.000926542	0.000695942	FERMT2/PDGFRB/MYADM/ANK2/CXCL12/ACTA2/RGS4/LMOD1/TGFB3/SLIT2/DAAM2/SYNPO2/ITGB3/PLN/PRKD1/IQGAP2/GJA5/EPHA3/PDPN/CGNL1/CACNA1C/CCL11/PDGFRA/ARHGAP28/ELN/CCL21/SFRP1/ADORA1/KANK4/MAGEL2/RYR2/GRHL3/ATP1A2	33
GO:0043542	endothelial cell migration	27/753	293/18805	0.0921502	2.30131	4.58508	5.27137e-05	0.00095644	0.000718399	FAP/FSTL1/SERPINF1/FGFR1/SPARC/GREM1/SMOC2/THBS1/DCN/VEGFC/AKT3/SLIT2/TEK/ITGB3/PRKD1/LOXL2/MEOX2/CYP1B1/HDAC9/PTN/SCG2/MMRN1/FGF1/DPP4/FGF2/AGT/FGFBP1	27
GO:0001558	regulation of cell growth	34/753	410/18805	0.0829268	2.07097	4.47794	5.27315e-05	0.00095644	0.000718399	ENPP1/FN1/DAB2/COL14A1/CXCL12/IGF1/GREM1/RGS4/ISLR2/SLIT2/DACT3/FHL1/SLIT3/MAP1B/INHBA/IGFBP5/SFRP2/TNC/SEMA3A/TGFB2/FRZB/WT1/SPOCK1/AGTR1/RERG/SFRP1/EPHA7/MYOCD/PLXNA4/AGT/IGFBPL1/SYT1/NKX6-1/PI16	34
GO:0042391	regulation of membrane potential	37/753	463/18805	0.0799136	1.99572	4.43061	5.48916e-05	0.00099182	0.000744973	ANK2/KCNE4/GLRB/COL6A1/SYNE1/DCN/RGS4/KCNJ8/FHL1/NALCN/PLN/ABCC9/GJA5/CACNA1C/DMD/LRRK2/CACNA2D1/GPR88/KCNMA1/SNCA/KCNK2/ADORA1/TMEM108/POPDC3/CHRNA1/RELN/CASQ2/AGT/GABRB2/RIMS4/FXYD1/TBX18/SCN7A/RYR2/LTF/SCN9A/ATP1A2	37
GO:0150115	cell-substrate junction organization	14/753	103/18805	0.135922	3.39445	4.97668	6.11247e-05	0.00109608	0.000823282	FN1/FERMT2/CDH11/THY1/GREM1/THBS1/COL16A1/TEK/ITGB3/EPHA3/PRICKLE1/SORBS1/SFRP1/APOD	14
GO:0048260	positive regulation of receptor-mediated endocytosis	10/753	56/18805	0.178571	4.45954	5.29522	6.68942e-05	0.00118163	0.000887544	SFRP4/DAB2/GREM1/SYNE1/SGIP1/APLNR/C3/CCL21/SELE/CCL19	10
GO:0010744	positive regulation of macrophage derived foam cell differentiation	6/753	19/18805	0.315789	7.88635	6.1335	7.00623e-05	0.00121939	0.000915907	PLA2G5/MSR1/AGTR1/APOB/AGT/PLA2G2A	6
GO:0010712	regulation of collagen metabolic process	9/753	46/18805	0.195652	4.88611	5.3895	7.3386e-05	0.00125894	0.000945608	FAP/EMILIN1/VIM/DDR2/TGFB3/MFAP4/CREB3L1/INHBA/IL6	9
GO:0071230	cellular response to amino acid stimulus	13/753	92/18805	0.141304	3.52886	4.96599	7.39299e-05	0.00125894	0.000945608	COL5A2/COL1A2/COL3A1/COL1A1/COL6A1/PDGFC/COL4A1/COL16A1/PDGFD/MMP2/PDGFRA/CYBB/CPEB1	13
GO:1990868	response to chemokine	13/753	92/18805	0.141304	3.52886	4.96599	7.39299e-05	0.00125894	0.000945608	CXCL12/SLIT2/LOX/SLIT3/CCL11/CCL2/CCL21/THPO/CCR2/PADI2/CCL14/CCL18/CCL19	13
GO:1990869	cellular response to chemokine	13/753	92/18805	0.141304	3.52886	4.96599	7.39299e-05	0.00125894	0.000945608	CXCL12/SLIT2/LOX/SLIT3/CCL11/CCL2/CCL21/THPO/CCR2/PADI2/CCL14/CCL18/CCL19	13
GO:0010882	regulation of cardiac muscle contraction by calcium ion signaling	7/753	28/18805	0.25	6.24336	5.67069	9.09558e-05	0.00149919	0.00112607	ANK2/PLN/CACNA1C/DMD/CASQ2/RYR2/ATP1A2	7
GO:0061756	leukocyte adhesion to vascular endothelial cell	10/753	58/18805	0.172414	4.30577	5.14968	9.12053e-05	0.00149919	0.00112607	CXCL12/VCAM1/JAM2/ITGA4/GCNT1/SELP/CCL21/CCR2/SELE/IL6	10
GO:0023061	signal release	38/753	497/18805	0.0764588	1.90944	4.19653	0.000110845	0.00176088	0.00132263	DAB2/FGFR1/CXCL12/KCNJ8/TGM2/CADPS2/PRKD1/INHBA/SNAP25/GNAZ/ADRA2A/C1QTNF1/LRRK2/PPFIA2/F2RL2/PCSK5/MAOB/RBP4/SLC16A10/NRXN2/AGTR1/SNCA/SFRP1/SV2B/ADORA1/CAMK2A/PTPRN/IL6/LIN7A/SCG5/MYRIP/AGT/GRP/RIMS4/SYT1/NKX6-1/PCLO/SYT13	38
GO:0045860	positive regulation of protein kinase activity	21/753	210/18805	0.1	2.49734	4.45649	0.000111684	0.00176827	0.00132818	FBN1/PDGFRB/DDR2/FGFR1/IGF1/THBS1/NOX4/ITGB3/PRLR/ADRA2A/LRRK2/TGFB2/FGF1/FGF2/SNCA/GHR/RELN/CHI3L1/LTF/CCL19/HMGA2	21
GO:0007044	cell-substrate junction assembly	13/753	96/18805	0.135417	3.38182	4.77836	0.000115409	0.00181494	0.00136323	FN1/FERMT2/CDH11/THY1/GREM1/THBS1/COL16A1/TEK/ITGB3/EPHA3/SORBS1/SFRP1/APOD	13
GO:0034695	response to prostaglandin E	7/753	29/18805	0.241379	6.02807	5.53425	0.000115782	0.00181494	0.00136323	A2M/PTGER2/TNFSF4/PRKAA2/CCL21/SFRP1/CCL19	7
GO:0006959	humoral immune response	27/753	309/18805	0.0873786	2.18215	4.27928	0.000129369	0.00198224	0.0014889	CXCL12/RARRES2/C1S/A2M/C1R/RNASE4/SPON2/C4A/CCL11/CCL2/C3/C7/VSIG4/CCL21/CCR2/IL6/CCL14/CR1/LYZ/SPRR2A/LTF/KRT6A/CCL18/CR2/CCL19/MMP7/CXCL5	27
GO:0006816	calcium ion transport	35/753	447/18805	0.0782998	1.95541	4.17535	0.000129386	0.00198224	0.0014889	PDGFRB/ANXA6/ANK2/CXCL12/THY1/MYLK/EDNRA/TRPC1/RGS4/KCNJ8/NALCN/ITGB3/PLN/PRKD1/TRPC4/CACNA1C/RAMP1/ADRA2A/DMD/CCL2/CACNA2D1/APLNR/STAC/CD84/FGF2/SNCA/CCL21/JPH2/CAMK2A/PLCB4/CASQ2/MCOLN3/RYR2/ATP1A2/CCL19	35
GO:0061430	bone trabecula morphogenesis	5/753	14/18805	0.357143	8.91909	6.05374	0.000150398	0.00222923	0.00167441	COL1A1/GREM1/MMP2/SFRP1/FBN2	5
GO:0014911	positive regulation of smooth muscle cell migration	9/753	51/18805	0.176471	4.40708	4.976	0.000169485	0.00246875	0.00185432	PDGFRB/POSTN/DDR2/IGF1/ITGB3/PDGFD/IGFBP5/CYP1B1/HAS2	9
GO:0071379	cellular response to prostaglandin stimulus	6/753	22/18805	0.272727	6.81094	5.56974	0.000173833	0.00252431	0.00189605	PTGER2/TNFSF4/TNC/PRKAA2/SFRP1/PTGFR	6
GO:0007492	endoderm development	12/753	87/18805	0.137931	3.44461	4.66767	0.000175434	0.00253977	0.00190767	COL5A2/COL5A1/FN1/COL8A1/COL12A1/COL11A1/COL6A1/ITGA4/MMP2/INHBA/MMP9/HMGA2	12
GO:0042327	positive regulation of phosphorylation	34/753	437/18805	0.0778032	1.94301	4.07369	0.000181233	0.00259403	0.00194842	FBN1/PDGFRB/DDR2/TMEM119/DAB2/FGFR1/IGF1/GREM1/THBS1/RARRES2/NOX4/TEK/ITGB3/FGF7/SFRP2/PRLR/ADRA2A/LRRK2/TGFB2/MMP9/THBS4/FGF1/C3/FGF2/SNCA/THPO/GHR/IL6/RELN/CHI3L1/AR/LTF/CCL19/HMGA2	34
GO:0033688	regulation of osteoblast proliferation	7/753	31/18805	0.225806	5.63916	5.27961	0.000181922	0.00259403	0.00194842	TMEM119/CTHRC1/GREM1/ITGB3/SFRP1/TNN/LTF	7
GO:0099558	maintenance of synapse structure	7/753	31/18805	0.225806	5.63916	5.27961	0.000181922	0.00259403	0.00194842	ITGB3/PRICKLE1/PPFIA2/CSMD2/PLXNA4/RIMS4/PCLO	7
GO:0030278	regulation of ossification	15/753	128/18805	0.117188	2.92657	4.46681	0.000187351	0.00264753	0.0019886	ENPP1/DDR2/TMEM119/TWIST1/GREM1/COMP/PKDCC/MGP/RUNX2/PTN/EGR2/SFRP1/FBN2/LTF/BMPR1B	15
GO:1904994	regulation of leukocyte adhesion to vascular endothelial cell	8/753	41/18805	0.195122	4.87287	5.07016	0.000188146	0.00265084	0.00199109	CXCL12/ITGA4/GCNT1/SELP/CCL21/CCR2/SELE/IL6	8
GO:0071229	cellular response to acid chemical	13/753	101/18805	0.128713	3.2144	4.55733	0.000194283	0.00271377	0.00203836	COL5A2/COL1A2/COL3A1/COL1A1/COL6A1/PDGFC/COL4A1/COL16A1/PDGFD/MMP2/PDGFRA/CYBB/CPEB1	13
GO:0036215	response to stem cell factor	9/753	52/18805	0.173077	4.32233	4.89969	0.000197771	0.00271377	0.00203836	PDGFRB/DDR2/ROR2/FGFR1/AXL/TEK/EPHA3/PDGFRA/EPHA7	9
GO:0036216	cellular response to stem cell factor stimulus	9/753	52/18805	0.173077	4.32233	4.89969	0.000197771	0.00271377	0.00203836	PDGFRB/DDR2/ROR2/FGFR1/AXL/TEK/EPHA3/PDGFRA/EPHA7	9
GO:0038109	Kit signaling pathway	9/753	52/18805	0.173077	4.32233	4.89969	0.000197771	0.00271377	0.00203836	PDGFRB/DDR2/ROR2/FGFR1/AXL/TEK/EPHA3/PDGFRA/EPHA7	9
GO:0071375	cellular response to peptide hormone stimulus	30/753	369/18805	0.0813008	2.03036	4.08253	0.000201916	0.00276264	0.00207506	ENPP1/FBN1/PDGFRB/DDR2/ROR2/FGFR1/AXL/COL6A1/EDNRA/RARRES2/TEK/ITGB3/PRKD1/MAP1B/EPHA3/INHBA/SORBS1/PDGFRA/CYP1B1/HDAC9/PDK4/AGTR1/GRB14/EPHA7/CPEB1/CAMK2A/GHR/AGT/NKX6-1/PCK1	30
GO:0008037	cell recognition	17/753	158/18805	0.107595	2.68702	4.34914	0.000205356	0.00278554	0.00209227	VCAN/COLEC12/PLA2G5/SPON2/EPHA3/NEXN/CNTN4/NTM/DOCK2/GAP43/PTX3/CCL21/TNN/NCAM2/MEGF10/CLGN/CCL19	17
GO:0002430	complement receptor mediated signaling pathway	5/753	15/18805	0.333333	8.32448	5.79587	0.000218182	0.00292598	0.00219776	ITGAM/FPR3/C3/CR1/CR2	5
GO:0010763	positive regulation of fibroblast migration	5/753	15/18805	0.333333	8.32448	5.79587	0.000218182	0.00292598	0.00219776	DDR2/AKAP12/ACTA2/THBS1/ITGB3	5
GO:0070555	response to interleukin-1	14/753	116/18805	0.12069	3.01404	4.44389	0.00022285	0.00297175	0.00223213	AKAP12/ADAMTS12/PTGIS/MMP2/CCL2/SNCA/SFRP1/SELE/HAS2/GHR/IL6/CHI3L1/PCSK1/ANKRD1	14
GO:0007565	female pregnancy	19/753	190/18805	0.1	2.49734	4.23669	0.000233055	0.0030818	0.00231479	RECK/COL16A1/TGFB3/ITGB3/MMP2/TIMP1/IGFBP5/FBLN1/EPYC/PRLR/ADRA2A/PTN/PCSK5/MMP9/PGR/PAPPA/AR/ESR1/FBN2	19
GO:0001894	tissue homeostasis	24/753	272/18805	0.0882353	2.20354	4.08349	0.000259883	0.00338921	0.0025457	COL3A1/TMEM119/COL14A1/LAMA2/JAM2/LDB2/NOX4/AKT3/COMP/CTSK/ITGB3/PRICKLE1/DMD/NT5E/RBP4/PDK4/ALDH1A1/TNFRSF11B/PTH1R/CCR2/IL6/SERPINA3/MUC13/PROM1	24
GO:0060249	anatomical structure homeostasis	24/753	272/18805	0.0882353	2.20354	4.08349	0.000259883	0.00338921	0.0025457	COL3A1/TMEM119/COL14A1/LAMA2/JAM2/LDB2/NOX4/AKT3/COMP/CTSK/ITGB3/PRICKLE1/DMD/NT5E/RBP4/PDK4/ALDH1A1/TNFRSF11B/PTH1R/CCR2/IL6/SERPINA3/MUC13/PROM1	24
GO:0042445	hormone metabolic process	22/753	240/18805	0.0916667	2.28923	4.10534	0.000272174	0.00352042	0.00264425	DAB2/DIO2/CTSK/INHBA/ENPEP/DKK3/PDGFRA/CYP1B1/PCSK5/RBP4/SLC16A10/DPP4/ALDH1A1/ALDH1A2/GHR/SCG5/PCSK1/DIO3/ESR1/MME/ADH7/ADH1B	22
GO:0060021	roof of mouth development	12/753	92/18805	0.130435	3.25741	4.43294	0.000299123	0.00380658	0.00285919	BNC2/TWIST1/LRRC32/PRRX1/TGFB3/MSC/PKDCC/INHBA/HAND2/MEOX2/PDGFRA/TGFB2	12
GO:0034374	low-density lipoprotein particle remodeling	5/753	16/18805	0.3125	7.8042	5.5609	0.000306934	0.00386675	0.00290438	PLA2G5/AGTR1/APOB/AGT/PLA2G2A	5
GO:0002698	negative regulation of immune effector process	15/753	134/18805	0.11194	2.79553	4.26012	0.000310615	0.00390041	0.00292966	TWIST1/AXL/A2M/TGFB3/TNFSF4/IL7R/TGFB2/CD84/VSIG4/LILRB4/CCR2/ENPP3/CR1/IL13RA2/CR2	15
GO:0016331	morphogenesis of embryonic epithelium	16/753	149/18805	0.107383	2.68171	4.20916	0.000319643	0.00399259	0.0029989	SULF1/TWIST1/CTHRC1/GREM1/VEGFC/WNT2/PRICKLE1/SFRP2/TGFB2/SALL4/ALDH1A2/SFRP1/COBL/AR/TBX18/GRHL3	16
GO:0045671	negative regulation of osteoclast differentiation	7/753	34/18805	0.205882	5.14159	4.93654	0.000335253	0.00414383	0.0031125	FBN1/TNFAIP6/LRRC17/TNFRSF11B/LILRB4/SFRP1/LTF	7
GO:0014074	response to purine-containing compound	16/753	150/18805	0.106667	2.66383	4.17848	0.000344825	0.00422902	0.00317649	ENPP1/COL1A1/KCNJ8/PDE3A/TEK/ABCC9/IGFBP5/CYP1B1/CDO1/NT5E/WT1/TLR7/ADORA1/AQP9/CASQ2/RYR2	16
GO:2000648	positive regulation of stem cell proliferation	9/753	56/18805	0.160714	4.01359	4.61263	0.000353118	0.00431954	0.00324448	FERMT2/FGFR1/PRRX1/VEGFC/RUNX2/SHOX2/FGF2/THPO/HMGA2	9
GO:1901861	regulation of muscle tissue development	8/753	45/18805	0.177778	4.43972	4.71817	0.000368573	0.00445109	0.00334329	TWIST1/LOX/IGFBP5/SHOX2/JPH2/SOX15/TNN/MEGF10	8
GO:0097306	cellular response to alcohol	13/753	108/18805	0.12037	3.00606	4.27002	0.000379488	0.00455964	0.00342482	PRKD1/PTGER2/INHBA/TNFSF4/KCNMB1/CYP1B1/TNC/CYBB/PRKAA2/SFRP1/CES1/ADCY2/PTGFR	13
GO:0051347	positive regulation of transferase activity	23/753	263/18805	0.0874525	2.18399	3.94918	0.000393055	0.00469879	0.00352935	FBN1/PDGFRB/DDR2/FGFR1/IGF1/THBS1/NOX4/ITGB3/PRLR/ADRA2A/LRRK2/TGFB2/FGF1/FGF2/AGTR1/SNCA/GHR/RELN/AGT/CHI3L1/LTF/CCL19/HMGA2	23
GO:0048333	mesodermal cell differentiation	7/753	35/18805	0.2	4.99469	4.83109	0.00040474	0.0048021	0.00360694	FGFR1/ITGB3/INHBA/SFRP2/ITGA8/EYA1/HMGA2	7
GO:0031032	actomyosin structure organization	20/753	215/18805	0.0930233	2.32311	3.98507	0.000420079	0.00495257	0.00371996	FERMT2/PDGFRB/EPB41L2/MYL9/CNN1/LMOD1/TGFB3/PRKD1/IQGAP2/FLNC/PGM5/CGNL1/SORBS1/PDGFRA/ARHGAP28/ELN/ACTC1/MYH11/SFRP1/ANKRD1	20
GO:0031424	keratinization	11/753	83/18805	0.13253	3.30973	4.3071	0.00046006	0.00529805	0.00397945	SPRR1A/IVL/SPRR1B/SPRR2E/KRT6C/SPRR2D/SPRR3/KRT6A/KRT16/KRT6B/KRT5	11
GO:0045926	negative regulation of growth	21/753	233/18805	0.0901288	2.25083	3.92378	0.000465577	0.00529805	0.00397945	ENPP1/DAB2/GREM1/RGS4/SLIT2/DACT3/FHL1/SLIT3/INHBA/IGFBP5/SFRP2/SEMA3A/RBP4/TGFB2/FRZB/WT1/RERG/SFRP1/EPHA7/KCNK2/PI16	21
GO:0033622	integrin activation	6/753	26/18805	0.230769	5.7631	4.96364	0.000467804	0.00529805	0.00397945	FN1/FERMT2/CXCL12/COL16A1/SELP/CDH17	6
GO:0035988	chondrocyte proliferation	6/753	26/18805	0.230769	5.7631	4.96364	0.000467804	0.00529805	0.00397945	DDR2/COMP/MMP16/LTF/BMPR1B/HMGA2	6
GO:0033687	osteoblast proliferation	7/753	36/18805	0.194444	4.85595	4.72957	0.00048527	0.00543089	0.00407924	TMEM119/CTHRC1/GREM1/ITGB3/SFRP1/TNN/LTF	7
GO:0086004	regulation of cardiac muscle cell contraction	7/753	36/18805	0.194444	4.85595	4.72957	0.00048527	0.00543089	0.00407924	ANK2/PLN/GJA5/CACNA1C/ADORA1/RYR2/ATP1A2	7
GO:0002526	acute inflammatory response	13/753	111/18805	0.117117	2.92482	4.15394	0.000495989	0.00552473	0.00414972	FN1/A2M/TNFSF4/PTGER3/FCGR3A/C3/CD163/ADORA1/SERPINA1/IL6/SERPINA3/VNN1/PLA2G2D	13
GO:1901655	cellular response to ketone	13/753	111/18805	0.117117	2.92482	4.15394	0.000495989	0.00552473	0.00414972	POSTN/SERPINF1/PRKD1/PTGER2/TNFSF4/CYP1B1/TNC/PRKAA2/SFRP1/AR/ADCY2/PTGFR/PCK1	13
GO:0061041	regulation of wound healing	15/753	140/18805	0.107143	2.67573	4.06455	0.000498085	0.00553506	0.00415748	FERMT2/FAP/EMILIN1/DDR2/SMOC2/MYLK/THBS1/PRKG1/ADRA2A/C1QTNF1/PDGFRA/TFPI/MMRN1/FGF2/ADAMTS18	15
GO:0032409	regulation of transporter activity	19/753	202/18805	0.0940594	2.34899	3.93688	0.000505318	0.00560229	0.00420798	ANK2/KCNE4/EDNRA/FHL1/FGF14/PLN/ADRA2A/DMD/CCL2/CNIH3/MMP9/STAC/SNCA/JPH2/CCR2/RELN/CASQ2/GRP/FXYD1	19
GO:0010721	negative regulation of cell development	24/753	285/18805	0.0842105	2.10303	3.8322	0.000513832	0.00565693	0.00424902	FBN1/IGF1/THY1/S1PR3/TMEM176B/DAAM2/TNFAIP6/TMEM176A/INHBA/TNFSF4/CCL11/LRRC17/PTN/SEMA3A/FRZB/PRTG/TNFRSF11B/LILRB4/SFRP1/EPHA7/IL6/CR1/NKX6-1/LTF	24
GO:0044706	multi-multicellular organism process	20/753	219/18805	0.0913242	2.28068	3.8934	0.000532282	0.00583292	0.00438121	RECK/COL16A1/TGFB3/ITGB3/MMP2/TIMP1/IGFBP5/FBLN1/EPYC/PRLR/ADRA2A/PTN/PCSK5/MMP9/PGR/PAPPA/AR/PTGFR/ESR1/FBN2	20
GO:0031099	regeneration	19/753	203/18805	0.0935961	2.33742	3.91286	0.000537141	0.00587258	0.004411	POSTN/CXCL12/IGF1/NNMT/AXL/THY1/COL6A1/PRRX1/MAP1B/MMP2/PTN/TNC/GAP43/XIRP1/SOX15/IL6/RGN/APOD/SGCA	19
GO:0006957	complement activation, alternative pathway	5/753	18/18805	0.277778	6.93707	5.14682	0.000563233	0.00611409	0.0045924	C3/C7/VSIG4/CR1/CR2	5
GO:0046851	negative regulation of bone remodeling	5/753	18/18805	0.277778	6.93707	5.14682	0.000563233	0.00611409	0.0045924	TMEM119/GREM1/TNFRSF11B/SFRP1/IL6	5
GO:0007193	adenylate cyclase-inhibiting G protein-coupled receptor signaling pathway	11/753	85/18805	0.129412	3.23186	4.21195	0.000565688	0.00611409	0.0045924	AKAP12/S1PR3/EDNRA/ITGB3/GNAZ/ADRA2A/GPR176/APLNR/ADORA1/NPY1R/HTR1D	11
GO:0034110	regulation of homotypic cell-cell adhesion	7/753	37/18805	0.189189	4.7247	4.63173	0.000578065	0.00619768	0.00465519	EMILIN1/PRKG1/PDPN/C1QTNF1/MMRN1/ADAMTS18/IL6	7
GO:0002053	positive regulation of mesenchymal cell proliferation	6/753	27/18805	0.222222	5.54965	4.83165	0.000581278	0.00619768	0.00465519	FGFR1/CHRD/PRRX1/SYNE1/WNT2/SHOX2	6
GO:0031346	positive regulation of cell projection organization	28/753	360/18805	0.0777778	1.94238	3.68721	0.000656579	0.00695357	0.00522294	FN1/DDR2/SERPINF1/FGFR1/CXCL12/DPYSL3/TGFB3/ISLR2/SLIT2/PLXNC1/PRKD1/DOCK11/MAP1B/EPHA3/DMD/NEGR1/SHOX2/PTN/PTPRD/CCL21/TNN/COBL/STMN2/RELN/PACSIN1/CNTN1/TUBB2B/CCL19	28
GO:0043113	receptor clustering	9/753	61/18805	0.147541	3.68461	4.28918	0.000676559	0.00704302	0.00529014	THY1/CDH2/GLRB/TNFAIP6/ITGA4/PTN/CHRDL1/NRXN2/RELN	9
GO:0010742	macrophage derived foam cell differentiation	7/753	38/18805	0.184211	4.60037	4.53734	0.000684419	0.00704302	0.00529014	PLA2G5/ITGB3/MSR1/AGTR1/APOB/AGT/PLA2G2A	7
GO:0048678	response to axon injury	11/753	87/18805	0.126437	3.15756	4.11958	0.000690814	0.00706331	0.00530538	AXL/DPYSL3/MAP1B/MMP2/PTN/TNC/GAP43/FGF2/KCNK2/PCSK1/APOD	11
GO:0034109	homotypic cell-cell adhesion	12/753	101/18805	0.118812	2.96714	4.04845	0.000708553	0.00719805	0.00540658	EMILIN1/MYL9/COMP/PRKG1/ITGB3/PDPN/C1QTNF1/PDGFRA/MMRN1/ADAMTS18/IL6/MEGF10	12
GO:0018958	phenol-containing compound metabolic process	13/753	116/18805	0.112069	2.79875	3.96886	0.000757161	0.00762638	0.00572831	MOXD1/EDNRA/TRPC1/DIO2/CTSK/HAND2/ITGAM/RNF180/MAOB/TGFB2/SLC16A10/SNCA/DIO3	13
GO:0043200	response to amino acid	14/753	131/18805	0.10687	2.66892	3.91482	0.00077717	0.00779475	0.00585477	COL5A2/COL1A2/COL3A1/COL1A1/COL6A1/PDGFC/COL4A1/COL16A1/PDGFD/MMP2/PDGFRA/CDO1/CYBB/CPEB1	14
GO:0030239	myofibril assembly	10/753	75/18805	0.133333	3.32979	4.12894	0.000786443	0.00787108	0.0059121	PDGFRB/MYL9/LMOD1/PRKD1/FLNC/PGM5/PDGFRA/ACTC1/MYH11/ANKRD1	10
GO:0071695	anatomical structure maturation	23/753	277/18805	0.0830325	2.07361	3.67647	0.000807584	0.00803173	0.00603277	RECK/DCHS1/FGFR1/IGF1/AXL/GREM1/EDNRA/ADAMTS12/XYLT1/PDE3A/MMP2/RUNX2/LRRK2/TGFB2/C3/ALDH1A2/CCL21/PTH1R/PGR/PTPRN/NKX6-1/LTF/CCL19	23
GO:0008217	regulation of blood pressure	18/753	194/18805	0.0927835	2.31712	3.76619	0.000823964	0.00817745	0.00614222	COL1A2/POSTN/EMILIN1/ACTA2/EDNRA/VEGFC/KCNJ8/ADAMTS16/ABCC9/GJA5/ENPEP/PCSK5/AGTR1/ADORA1/NPY1R/AGT/AR/ATP1A2	18
GO:0060384	innervation	6/753	29/18805	0.206897	5.16692	4.58641	0.000871321	0.00855775	0.00642787	SULF1/VCAM1/EDNRA/ITGA4/SEMA3A/GABRB2	6
GO:1902893	regulation of miRNA transcription	10/753	76/18805	0.131579	3.28598	4.07832	0.00087374	0.00856374	0.00643237	TWIST1/TGFB2/WT1/FGF2/LILRB4/MYOCD/IL6/AGT/AR/ESR1	10
GO:0006813	potassium ion transport	21/753	245/18805	0.0857143	2.14058	3.67012	0.000895072	0.00870077	0.0065353	ANK2/KCNE4/RGS4/KCNJ8/FHL1/NALCN/ABCC9/GJA5/SNAP25/KCNMB1/ADRA2A/KCNT2/KCNMA1/KCNK2/ADORA1/CASQ2/MCOLN3/KCNJ12/GRP/FXYD1/ATP1A2	21
GO:0036005	response to macrophage colony-stimulating factor	9/753	64/18805	0.140625	3.51189	4.11106	0.000965852	0.0092576	0.00695355	PDGFRB/DDR2/ROR2/FGFR1/AXL/TEK/EPHA3/PDGFRA/EPHA7	9
GO:0061614	miRNA transcription	10/753	77/18805	0.12987	3.2433	4.02854	0.000968835	0.0092576	0.00695355	TWIST1/TGFB2/WT1/FGF2/LILRB4/MYOCD/IL6/AGT/AR/ESR1	10
GO:0021700	developmental maturation	27/753	352/18805	0.0767045	1.91558	3.54154	0.0010005	0.00947272	0.00711512	RECK/DCHS1/FGFR1/IGF1/AXL/GREM1/EDNRA/ADAMTS12/XYLT1/PDE3A/FGF7/MAP1B/MMP2/RUNX2/LRRK2/CHRDL1/TGFB2/C3/ALDH1A2/CCL21/PTH1R/PGR/PTPRN/RELN/NKX6-1/LTF/CCL19	27
GO:0007626	locomotory behavior	19/753	215/18805	0.0883721	2.20696	3.63522	0.00107657	0.0101322	0.00761046	CXCL12/SOBP/GLRB/PLN/SNAP25/NEGR1/LRRK2/RASD2/GPR88/DPP4/SNCA/PREX2/NPY1R/RELN/SLURP1/MCOLN3/UCHL1/CNTN1/ATP1A2	19
GO:0051147	regulation of muscle cell differentiation	16/753	167/18805	0.0958084	2.39266	3.69203	0.00111958	0.0104538	0.00785202	TMEM119/IGF1/LAMA2/EFEMP2/RBM24/RGS4/NID1/PRKD1/RBPMS2/HDAC9/SHOX2/MYOCD/LAMA1/NFATC2/MEGF10/PI16	16
GO:0060973	cell migration involved in heart development	5/753	21/18805	0.238095	5.94606	4.63164	0.00121069	0.0111506	0.00837542	PDGFRB/TWIST1/DCHS1/EDNRA/HAND2	5
GO:2000738	positive regulation of stem cell differentiation	5/753	21/18805	0.238095	5.94606	4.63164	0.00121069	0.0111506	0.00837542	RBM24/PTN/TGFB2/SOX5/FGF2	5
GO:0009410	response to xenobiotic stimulus	32/753	453/18805	0.0706402	1.76413	3.36228	0.00142105	0.0127169	0.00955191	COL1A1/AOX1/NNMT/COL6A1/THBS1/SLCO2B1/VEGFC/KCNJ8/PDE3A/LOX/ITGB3/ABCC9/MAP1B/MMP2/PRICKLE1/SFRP2/CYP1B1/MAOB/CYBB/PRKAA2/FMO1/TNFRSF11B/SNCA/SFRP1/FMO2/NFATC2/PCSK1/DPEP1/UCHL1/NKX6-1/ANKRD1/MMP7	32
GO:0150116	regulation of cell-substrate junction organization	9/753	68/18805	0.132353	3.30531	3.8895	0.00149973	0.0132564	0.00995711	FERMT2/THY1/GREM1/THBS1/COL16A1/TEK/EPHA3/SFRP1/APOD	9
GO:0010560	positive regulation of glycoprotein biosynthetic process	5/753	22/18805	0.227273	5.67578	4.4817	0.00151565	0.0132872	0.00998025	IGF1/SLC2A10/RAMP1/CCL21/CCL19	5
GO:0010927	cellular component assembly involved in morphogenesis	14/753	141/18805	0.0992908	2.47963	3.60181	0.00159175	0.0138772	0.0104234	PDGFRB/ANK2/PMP22/MYL9/LMOD1/PLN/PRKD1/FLNC/PGM5/PDGFRA/ACTC1/MYH11/CNTN1/ANKRD1	14
GO:0071692	protein localization to extracellular region	28/753	383/18805	0.073107	1.82573	3.3345	0.0016729	0.0144253	0.0108351	FBN1/LRRC32/IGF1/LTBP2/RCN3/VEGFC/TGFB3/KCNJ8/COMP/LTBP1/SNAP25/GNAZ/ADRA2A/F2RL2/SCG2/PCSK5/RBP4/TGFB2/CBLN4/SFRP1/PTPRN/IL6/MYRIP/PCSK1/FBN2/NKX6-1/PCLO/ANKRD1	28
GO:0014823	response to activity	10/753	83/18805	0.120482	3.00885	3.74602	0.00173347	0.0148664	0.0111664	FN1/POSTN/COL6A1/ITGB3/ABCC9/MMP2/PRKAA2/IL6/AGT/RYR2	10
GO:0070588	calcium ion transmembrane transport	26/753	350/18805	0.0742857	1.85517	3.29829	0.00193131	0.0162111	0.0121764	ANK2/THY1/EDNRA/TRPC1/KCNJ8/NALCN/ITGB3/PLN/PRKD1/TRPC4/CACNA1C/ADRA2A/DMD/CACNA2D1/APLNR/STAC/FGF2/SNCA/CCL21/JPH2/PLCB4/CASQ2/MCOLN3/RYR2/ATP1A2/CCL19	26
GO:0006584	catecholamine metabolic process	8/753	58/18805	0.137931	3.44461	3.80819	0.00207607	0.0171359	0.0128711	MOXD1/EDNRA/HAND2/ITGAM/RNF180/MAOB/TGFB2/SNCA	8
GO:0051450	myoblast proliferation	6/753	34/18805	0.176471	4.40708	4.06104	0.00208135	0.0171359	0.0128711	IGF1/HGF/FGF7/SOX15/MEGF10/FGFBP1	6
GO:0006898	receptor-mediated endocytosis	22/753	280/18805	0.0785714	1.9622	3.31302	0.00209858	0.0172477	0.0129551	SFRP4/DAB2/GREM1/SYNE1/GAS7/SGIP1/ITGA4/ITGB3/MSR1/RAMP1/ITGAM/APLNR/C3/DPP4/SNCA/CCL21/LILRB4/DNAJC6/SELE/GHR/TMEM108/CCL19	22
GO:0051336	regulation of hydrolase activity	25/753	334/18805	0.0748503	1.86927	3.27373	0.00211077	0.0173178	0.0130077	TIMP2/RECK/SERPINF1/FGFR1/THY1/RCN3/TGM2/PDE3A/PLA2G5/PRKG1/DOCK11/EPHA3/TIMP1/CCL11/LRRK2/SPOCK1/PTX3/AGTR1/SNCA/SFRP1/CAMK2A/SERPINA5/SERPINB13/CR1/CCL19	25
GO:0045055	regulated exocytosis	19/753	228/18805	0.0833333	2.08112	3.35439	0.00212799	0.0174289	0.0130911	TSPAN18/CADPS2/SNAP25/ITGAM/ADRA2A/LRRK2/PPFIA2/FCGR3A/CD84/SNCA/SV2B/CCR2/GRP/PTGDS/RIMS4/IL13RA2/SYT1/PCLO/SYT13	19
GO:0051346	negative regulation of hydrolase activity	11/753	100/18805	0.11	2.74708	3.57761	0.00218775	0.0177952	0.0133663	TIMP2/RECK/SERPINF1/TIMP1/LRRK2/SPOCK1/PTX3/CAMK2A/SERPINA5/SERPINB13/CR1	11
GO:0070664	negative regulation of leukocyte proliferation	11/753	100/18805	0.11	2.74708	3.57761	0.00218775	0.0177952	0.0133663	LRRC32/GREM1/PLA2G5/PDE5A/PDCD1LG2/VSIG4/LILRB4/ENPP3/CR1/PLA2G2D/PLA2G2A	11
GO:0002701	negative regulation of production of molecular mediator of immune response	7/753	46/18805	0.152174	3.80031	3.88364	0.0022007	0.0178392	0.0133994	TWIST1/AXL/TGFB3/TGFB2/LILRB4/CR1/IL13RA2	7
GO:0001101	response to acid chemical	14/753	146/18805	0.0958904	2.39471	3.45523	0.00221173	0.017898	0.0134435	COL5A2/COL1A2/COL3A1/COL1A1/COL6A1/PDGFC/COL4A1/COL16A1/PDGFD/MMP2/PDGFRA/CDO1/CYBB/CPEB1	14
GO:0098743	cell aggregation	5/753	24/18805	0.208333	5.2028	4.2077	0.00228951	0.0184643	0.0138689	COL11A1/MGP/SOX5/LTF/BMPR1B	5
GO:0051051	negative regulation of transport	32/753	467/18805	0.0685225	1.71124	3.17878	0.00229787	0.0185002	0.0138958	ENPP1/SFRP4/KCNE4/THBS1/RGS4/PKDCC/PRKG1/ITGB3/PLN/PRKD1/MAP1B/EPHA3/INHBA/GNAZ/ADRA2A/LRRK2/PTGER3/STXBP6/MAOB/MMP9/CD84/SNCA/SFRP1/ADORA1/CCR2/CASQ2/AGT/PACSIN1/GRP/APOD/IL13RA2/ATP1A2	32
GO:0050867	positive regulation of cell activation	28/753	392/18805	0.0714286	1.78382	3.20299	0.00234115	0.018753	0.0140857	DDR2/IGF1/AXL/VCAM1/THY1/ACTA2/THBS1/TNFSF4/PRLR/LRRK2/CCL2/IL7R/SVEP1/PDCD1LG2/FCGR3A/DPP4/SELP/CCL21/LILRB4/SOX15/CCR2/IL6/CR1/NFATC2/HLA-DQA1/VNN1/PCK1/CCL19	28
GO:0007269	neurotransmitter secretion	14/753	148/18805	0.0945946	2.36235	3.39828	0.00251004	0.0197713	0.0148505	KCNJ8/CADPS2/SNAP25/LRRK2/PPFIA2/NRXN2/SNCA/SV2B/CAMK2A/LIN7A/RIMS4/SYT1/PCLO/SYT13	14
GO:0032496	response to lipopolysaccharide	26/753	357/18805	0.0728291	1.81879	3.19002	0.00253431	0.0199292	0.0149692	VIM/AKAP12/AXL/VCAM1/COL6A1/DIO2/KCNJ8/LOXL1/SPON2/PTGER2/TNFSF4/CCL2/MAOB/IRF8/PDCD1LG2/MMP9/FMO1/SELP/SNCA/SELE/IL6/PCSK1/PTGFR/LTF/ANKRD1/CXCL5	26
GO:0051047	positive regulation of secretion	24/753	321/18805	0.0747664	1.86717	3.20052	0.00260135	0.0202879	0.0152386	DAB2/FGFR1/CXCL12/IGF1/VEGFC/TGFB3/CADPS2/PRKD1/INHBA/SNAP25/ITGAM/C1QTNF1/NEGR1/F2RL2/RBP4/TGFB2/SNCA/ADORA1/MYRIP/PCSK1/GRP/SYT1/NKX6-1/ANKRD1	24
GO:2001236	regulation of extrinsic apoptotic signaling pathway	15/753	165/18805	0.0909091	2.27031	3.34726	0.00264191	0.0205366	0.0154254	FGFR1/IGF1/THBS1/HGF/INHBA/EYA4/SFRP2/SCG2/SRPX/SFRP1/G0S2/AGT/AR/EYA1/BMPR1B	15
GO:1902903	regulation of supramolecular fiber organization	28/753	396/18805	0.0707071	1.7658	3.14563	0.00270465	0.0209555	0.01574	AEBP1/FERMT2/EMILIN1/MYADM/CXCL12/EFEMP2/COL6A1/RGS4/LMOD1/TGFB3/SLIT2/DAAM2/SYNPO2/MAP1A/NAV3/PRKD1/MAP1B/TNXB/CGNL1/CCL11/ARHGAP28/ELN/SNCA/CCL21/SFRP1/KANK4/STMN2/MAGEL2	28
GO:0071604	transforming growth factor beta production	6/753	36/18805	0.166667	4.16224	3.87869	0.00281683	0.0215161	0.0161611	FN1/COL3A1/LUM/THBS1/FBLN1/TGFB2	6
GO:0008038	neuron recognition	7/753	48/18805	0.145833	3.64196	3.74305	0.00282552	0.0215161	0.0161611	EPHA3/NEXN/CNTN4/NTM/GAP43/TNN/NCAM2	7
GO:0050769	positive regulation of neurogenesis	19/753	234/18805	0.0811966	2.02776	3.23103	0.00284879	0.0216472	0.0162596	FN1/SERPINF1/CXCL12/VEGFC/ISLR2/TGM2/SLIT2/PLXNC1/WNT2/MAP1B/SHOX2/PTN/PTPRD/FGF2/EGR2/IL6/RELN/MME/NKX6-1	19
GO:0001658	branching involved in ureteric bud morphogenesis	8/753	61/18805	0.131148	3.27521	3.63508	0.00287194	0.0217532	0.0163392	DCHS1/GREM1/ADAMTS16/WT1/FGF1/FGF2/AGT/EYA1	8
GO:0042130	negative regulation of T cell proliferation	9/753	75/18805	0.12	2.99681	3.53882	0.00298412	0.0224273	0.0168455	LRRC32/PLA2G5/PDE5A/PDCD1LG2/VSIG4/LILRB4/CR1/PLA2G2D/PLA2G2A	9
GO:0045109	intermediate filament organization	9/753	75/18805	0.12	2.99681	3.53882	0.00298412	0.0224273	0.0168455	VIM/DES/KRT6C/KRT13/NEFH/KRT6A/KRT16/KRT6B/KRT5	9
GO:0046683	response to organophosphorus	13/753	135/18805	0.0962963	2.40485	3.34568	0.00301681	0.0226332	0.0170002	ENPP1/COL1A1/KCNJ8/PDE3A/TEK/ABCC9/IGFBP5/CYP1B1/CDO1/NT5E/WT1/TLR7/AQP9	13
GO:0042129	regulation of T cell proliferation	16/753	184/18805	0.0869565	2.1716	3.26173	0.00303323	0.0227204	0.0170657	LRRC32/IGF1/VCAM1/PLA2G5/PDE5A/TNFSF4/TNFSF8/PDCD1LG2/VSIG4/LILRB4/CCR2/IL6/CR1/PLA2G2D/CCL19/PLA2G2A	16
GO:1900024	regulation of substrate adhesion-dependent cell spreading	8/753	62/18805	0.129032	3.22238	3.57976	0.00318425	0.0236315	0.01775	FERMT2/POSTN/MYADM/DAB2/ITGB3/PDPN/FBLN1/HAS2	8
GO:0019730	antimicrobial humoral response	16/753	185/18805	0.0864865	2.15987	3.2379	0.00320079	0.0237075	0.0178071	CXCL12/RARRES2/RNASE4/SPON2/CCL11/CCL2/CCL21/CCL14/LYZ/SPRR2A/LTF/KRT6A/CCL18/CCL19/MMP7/CXCL5	16
GO:0034368	protein-lipid complex remodeling	6/753	37/18805	0.162162	4.04975	3.79241	0.00325014	0.0237075	0.0178071	PLA2G5/PCSK5/AGTR1/APOB/AGT/PLA2G2A	6
GO:0045920	negative regulation of exocytosis	6/753	37/18805	0.162162	4.04975	3.79241	0.00325014	0.0237075	0.0178071	ADRA2A/STXBP6/CD84/SNCA/CCR2/IL13RA2	6
GO:0048265	response to pain	6/753	37/18805	0.162162	4.04975	3.79241	0.00325014	0.0237075	0.0178071	COL6A1/THBS1/THBS4/AQP9/RELN/SCN9A	6
GO:0051953	negative regulation of amine transport	5/753	26/18805	0.192308	4.80258	3.96268	0.00331666	0.0240445	0.0180602	RGS4/PRKG1/ADRA2A/SNCA/ADORA1	5
GO:0030195	negative regulation of blood coagulation	7/753	50/18805	0.14	3.49628	3.60977	0.00357794	0.0257416	0.019335	FAP/THBS1/PRKG1/C1QTNF1/PDGFRA/TFPI/ADAMTS18	7
GO:2000628	regulation of miRNA metabolic process	10/753	92/18805	0.108696	2.7145	3.36683	0.00372902	0.0266822	0.0200414	TWIST1/TGFB2/WT1/FGF2/LILRB4/MYOCD/IL6/AGT/AR/ESR1	10
GO:0010934	macrophage cytokine production	6/753	38/18805	0.157895	3.94317	3.70912	0.00373122	0.0266822	0.0200414	TWIST1/AXL/TGFB3/SPON2/TGFB2/TLR7	6
GO:0010935	regulation of macrophage cytokine production	6/753	38/18805	0.157895	3.94317	3.70912	0.00373122	0.0266822	0.0200414	TWIST1/AXL/TGFB3/SPON2/TGFB2/TLR7	6
GO:0051338	regulation of transferase activity	31/753	463/18805	0.0669546	1.67209	2.99056	0.00376264	0.0268663	0.0201797	FBN1/PDGFRB/DDR2/FGFR1/IGF1/THY1/THBS1/LDB2/NOX4/SYNPO2/ITGB3/PRLR/ADRA2A/LRRK2/TGFB2/FGF1/FGF2/AGTR1/DIRAS3/SNCA/LILRB4/PREX2/MYOCD/GHR/RELN/AGT/CHI3L1/UCHL1/LTF/CCL19/HMGA2	31
GO:0061045	negative regulation of wound healing	9/753	78/18805	0.115385	2.88155	3.40086	0.00389789	0.0277483	0.0208422	FAP/THBS1/PRKG1/C1QTNF1/PDGFRA/TFPI/MMRN1/FGF2/ADAMTS18	9
GO:0001818	negative regulation of cytokine production	27/753	389/18805	0.0694087	1.73337	2.98513	0.0040986	0.0288303	0.0216549	FN1/TWIST1/LRRC32/FGFR1/IGF1/SSC5D/AXL/THBS1/SLC2A10/HGF/TGFB3/NAV3/INHBA/TNFSF4/FBLN1/HDAC9/TGFB2/PDCD1LG2/CD84/VSIG4/LILRB4/TLR8/SPINK7/IL6/CR1/APOD/LTF	27
GO:0010720	positive regulation of cell development	30/753	447/18805	0.0671141	1.67607	2.95456	0.0041803	0.0293613	0.0220538	FN1/ROR2/SERPINF1/CXCL12/AXL/VEGFC/ISLR2/TGM2/SLIT2/PDE3A/PDE5A/PLXNC1/WNT2/MAP1B/TNFSF4/SHOX2/PTN/IL7R/PTPRD/FGF2/EGR2/LILRB4/IL6/RELN/CR1/MME/NKX6-1/VNN1/PCK1/CCL19	30
GO:0140448	signaling receptor ligand precursor processing	6/753	39/18805	0.153846	3.84207	3.62861	0.00426313	0.0298104	0.0223911	ENPEP/PCSK5/DPP4/SCG5/PCSK1/MME	6
GO:0006518	peptide metabolic process	8/753	65/18805	0.123077	3.07365	3.42033	0.00428129	0.0298724	0.0224377	ENPEP/CPZ/DMD/PCSK5/ANPEP/PCSK1/MME/MMP7	8
GO:2000278	regulation of DNA biosynthetic process	10/753	94/18805	0.106383	2.65675	3.28876	0.00435486	0.0302286	0.0227053	PDGFRB/SMOC2/HGF/NOX4/CYP1B1/FGF2/KCNK2/PKIB/RGN/ANKRD1	10
GO:0010466	negative regulation of peptidase activity	7/753	52/18805	0.134615	3.36181	3.48314	0.00447375	0.030963	0.0232569	TIMP2/RECK/SERPINF1/TIMP1/SPOCK1/SERPINB13/CR1	7
GO:0046651	lymphocyte proliferation	22/753	300/18805	0.0733333	1.83139	2.96468	0.00482027	0.0328333	0.0246617	LRRC32/IGF1/VCAM1/PLA2G5/PDE5A/TNFSF4/PRLR/IL7R/TNFSF8/PDCD1LG2/FCGR3A/DOCK2/VSIG4/LILRB4/CCR2/IL6/CR1/NFATC2/PLA2G2D/CR2/CCL19/PLA2G2A	22
GO:0035886	vascular associated smooth muscle cell differentiation	6/753	40/18805	0.15	3.74602	3.55074	0.00484898	0.0329675	0.0247625	EFEMP2/EDNRA/COMP/APLNR/MYOCD/NFATC2	6
GO:0035592	establishment of protein localization to extracellular region	26/753	375/18805	0.0693333	1.73149	2.92228	0.00486086	0.0329675	0.0247625	LRRC32/IGF1/LTBP2/RCN3/VEGFC/TGFB3/KCNJ8/COMP/LTBP1/SNAP25/GNAZ/ADRA2A/F2RL2/SCG2/PCSK5/RBP4/TGFB2/CBLN4/SFRP1/PTPRN/IL6/MYRIP/PCSK1/NKX6-1/PCLO/ANKRD1	26
GO:0009308	amine metabolic process	11/753	111/18805	0.0990991	2.47485	3.18285	0.00492846	0.0332829	0.0249994	MOXD1/VCAM1/EDNRA/HAND2/ITGAM/RNF180/AOC3/MAOB/TGFB2/SNCA/TDO2	11
GO:0050806	positive regulation of synaptic transmission	15/753	177/18805	0.0847458	2.11639	3.04776	0.00511378	0.0338109	0.025396	ROR2/RASGRF2/LAMA2/NALCN/CLSTN2/SNAP25/CCL2/PTN/SNCA/ADORA1/CCR2/RELN/MME/SYT1/SLC7A10	15
GO:0071300	cellular response to retinoic acid	8/753	67/18805	0.119403	2.9819	3.31908	0.0051602	0.0340228	0.0255551	COL1A1/SERPINF1/WNT2/EPHA3/HAND2/TNC/ALDH1A2/RORB	8
GO:0035929	steroid hormone secretion	5/753	29/18805	0.172414	4.30577	3.63856	0.005424	0.0354116	0.0265983	DAB2/INHBA/C1QTNF1/AGTR1/AGT	5
GO:0042246	tissue regeneration	9/753	82/18805	0.109756	2.74099	3.22682	0.00544098	0.0354116	0.0265983	POSTN/IGF1/COL6A1/PTN/GAP43/XIRP1/SOX15/APOD/SGCA	9
GO:0050819	negative regulation of coagulation	7/753	54/18805	0.12963	3.2373	3.36255	0.00552916	0.0357095	0.026822	FAP/THBS1/PRKG1/C1QTNF1/PDGFRA/TFPI/ADAMTS18	7
GO:0002274	myeloid leukocyte activation	19/753	251/18805	0.0756972	1.89042	2.9005	0.00607103	0.0385498	0.0289554	FN1/THBS1/KCNJ8/ITGAM/LRRK2/FCGR3A/DOCK2/CD84/VSIG4/SNCA/LILRB4/CCR2/IL6/ENPP3/LRFN5/GRP/PTGDS/IL13RA2/PLA2G2A	19
GO:0070661	leukocyte proliferation	24/753	344/18805	0.0697674	1.74233	2.83799	0.00616799	0.0385498	0.0289554	LRRC32/IGF1/VCAM1/GREM1/PLA2G5/PDE5A/TNFSF4/PRLR/IL7R/TNFSF8/PDCD1LG2/FCGR3A/DOCK2/VSIG4/LILRB4/CCR2/IL6/ENPP3/CR1/NFATC2/PLA2G2D/CR2/CCL19/PLA2G2A	24
GO:0044060	regulation of endocrine process	6/753	42/18805	0.142857	3.56763	3.40225	0.0061949	0.0385498	0.0289554	DAB2/FGFR1/INHBA/C1QTNF1/AGTR1/AGT	6
GO:0046427	positive regulation of receptor signaling pathway via JAK-STAT	6/753	42/18805	0.142857	3.56763	3.40225	0.0061949	0.0385498	0.0289554	PRLR/CYP1B1/IL7R/CAMK2A/GHR/IL6	6
GO:0051781	positive regulation of cell division	10/753	99/18805	0.10101	2.52257	3.10216	0.00628401	0.0387724	0.0291226	PDGFC/VEGFC/TGFB3/PDGFD/FGF7/PTN/TGFB2/THBS4/FGF1/FGF2	10
GO:0071805	potassium ion transmembrane transport	17/753	216/18805	0.0787037	1.9655	2.91482	0.00628547	0.0387724	0.0291226	ANK2/KCNE4/RGS4/KCNJ8/FHL1/NALCN/ABCC9/SNAP25/KCNMB1/KCNT2/KCNMA1/KCNK2/CASQ2/MCOLN3/KCNJ12/GRP/ATP1A2	17
GO:0014047	glutamate secretion	5/753	30/18805	0.166667	4.16224	3.54018	0.00629826	0.0387724	0.0291226	KCNJ8/PRKG1/SNCA/KCNK2/ADORA1	5
GO:0099625	ventricular cardiac muscle cell membrane repolarization	5/753	30/18805	0.166667	4.16224	3.54018	0.00629826	0.0387724	0.0291226	ANK2/KCNE4/KCNJ8/GJA5/CACNA2D1	5
GO:0050830	defense response to Gram-positive bacterium	12/753	131/18805	0.0916031	2.28764	3.02046	0.00638176	0.0392354	0.0294704	SSC5D/RARRES2/RNASE4/IL7R/TNFSF8/IL6/LYZ/SPRR2A/LTF/KRT6A/MMP7/PLA2G2A	12
GO:0006865	amino acid transport	14/753	165/18805	0.0848485	2.11896	2.94844	0.00662991	0.040498	0.0304188	RGS4/KCNJ8/PRKG1/SLC7A7/TRPC4/SLC16A10/SLC7A3/SNCA/KCNK2/ADORA1/SLC7A2/SLC7A10/SLC6A20/ATP1A2	14
GO:0120254	olefinic compound metabolic process	14/753	165/18805	0.0848485	2.11896	2.94844	0.00662991	0.040498	0.0304188	CTHRC1/DAB2/PTGIS/PRKG1/INHBA/DKK3/CYP1B1/RBP4/ELOVL2/ALDH1A1/ALDH1A2/PTGDS/ADH7/ADH1B	14
GO:0010876	lipid localization	31/753	482/18805	0.0643154	1.60618	2.75349	0.00668149	0.0407605	0.0306159	ATP8B2/DENND5B/DAB2/THBS1/SLCO2B1/KCNJ8/PLA2G5/GULP1/ITGB3/INHBA/MSR1/C1QTNF1/ABCB4/RBP4/ATP10A/C3/AGTR1/AQP9/ABCA9/IL6/APOB/SERPINA5/AGT/CES1/STRA6/APOD/SLC27A6/ABCA8/PLA2G2D/CRABP1/PLA2G2A	31
GO:0016202	regulation of striated muscle tissue development	6/753	43/18805	0.139535	3.48467	3.33137	0.00696116	0.0419798	0.0315318	TWIST1/LOX/SHOX2/JPH2/SOX15/MEGF10	6
GO:0032956	regulation of actin cytoskeleton organization	24/753	348/18805	0.0689655	1.72231	2.77773	0.00708222	0.0426013	0.0319986	FERMT2/PDGFRB/MYADM/CXCL12/RGS4/LMOD1/TGFB3/SLIT2/DAAM2/SYNPO2/ITGB3/PRKD1/IQGAP2/EPHA3/CGNL1/CCL11/PDGFRA/ARHGAP28/ELN/CCL21/SFRP1/KANK4/MAGEL2/GRHL3	24
GO:0042063	gliogenesis	24/753	348/18805	0.0689655	1.72231	2.77773	0.00708222	0.0426013	0.0319986	COL3A1/VIM/ROR2/MXRA8/LAMA2/VCAN/CDH2/COL6A1/VEGFC/ROR1/DAAM2/TSPAN2/TRPC4/CCL2/PTN/TGFB2/GAP43/FGF2/EGR2/CCR2/IL6/RELN/CNTN1/NKX6-1	24
GO:0000302	response to reactive oxygen species	16/753	201/18805	0.079602	1.98794	2.87596	0.00709492	0.0426235	0.0320153	FBLN5/COL1A1/DDR2/AXL/COL6A1/HGF/ABCC9/PDGFD/MMP2/PDGFRA/LRRK2/CYP1B1/SOD3/PTPRN/IL6/APOD	16
GO:0150146	cell junction disassembly	5/753	31/18805	0.16129	4.02797	3.44599	0.00726684	0.0434359	0.0326254	TGFB3/PLXNC1/PRICKLE1/ITGAM/C3	5
GO:0001843	neural tube closure	9/753	86/18805	0.104651	2.6135	3.06293	0.00741874	0.0440104	0.033057	TWIST1/CTHRC1/PRICKLE1/SFRP2/TGFB2/SALL4/SFRP1/COBL/GRHL3	9
GO:0045913	positive regulation of carbohydrate metabolic process	9/753	86/18805	0.104651	2.6135	3.06293	0.00741874	0.0440104	0.033057	IGF1/NNMT/SORBS1/PRKAA2/SNCA/PTH1R/HAS2/RGN/UCHL1	9
GO:0060606	tube closure	9/753	87/18805	0.103448	2.58346	3.02341	0.00798951	0.0471013	0.0353786	TWIST1/CTHRC1/PRICKLE1/SFRP2/TGFB2/SALL4/SFRP1/COBL/GRHL3	9
GO:0051588	regulation of neurotransmitter transport	10/753	103/18805	0.0970874	2.42461	2.96094	0.00825903	0.0475373	0.0357061	ITGB3/LRRK2/PPFIA2/SNCA/SV2B/CAMK2A/RIMS4/SYT1/ATP1A2/SYT13	10
GO:0002313	mature B cell differentiation involved in immune response	5/753	32/18805	0.15625	3.9021	3.35568	0.0083346	0.0475373	0.0357061	DOCK11/IRF8/IL6/CR1/CDH17	5
GO:0010644	cell communication by electrical coupling	5/753	32/18805	0.15625	3.9021	3.35568	0.0083346	0.0475373	0.0357061	GJA5/CACNA1C/CASQ2/RYR2/ATP1A2	5
GO:0071347	cellular response to interleukin-1	9/753	88/18805	0.102273	2.5541	2.98444	0.00859309	0.0488939	0.036725	AKAP12/ADAMTS12/PTGIS/MMP2/CCL2/SFRP1/HAS2/IL6/ANKRD1	9
GO:0032355	response to estradiol	11/753	120/18805	0.0916667	2.28923	2.89358	0.00876671	0.0496431	0.0372878	POSTN/COL1A1/MAP1B/MMP2/ITGAM/CYP1B1/ALDH1A2/SFRP1/GHR/PTGFR/ESR1	11

## Sheet: Table S6
Table S6. GO enrichment analysis between Cluster 2 and 3 in pan-cancer samples
ID	Description	GeneRatio	BgRatio	RichFactor	FoldEnrichment	zScore	pvalue	p.adjust	qvalue	geneID	Count
GO:0030643	intracellular phosphate ion homeostasis	1/5	10/18805	0.1	376.1	19.3489	0.00265632	0.0432867	0.0150096	ENPP1	1
GO:0044650	adhesion of symbiont to host cell	1/5	10/18805	0.1	376.1	19.3489	0.00265632	0.0432867	0.0150096	LRRC15	1
GO:0045719	negative regulation of glycogen biosynthetic process	1/5	11/18805	0.0909091	341.909	18.4441	0.00292164	0.0432867	0.0150096	ENPP1	1
GO:0030198	extracellular matrix organization	2/5	339/18805	0.00589971	22.1888	6.42023	0.00312575	0.0432867	0.0150096	COL10A1/COL11A1	2
GO:0009143	nucleoside triphosphate catabolic process	1/5	12/18805	0.0833333	313.417	17.6546	0.00318691	0.0432867	0.0150096	ENPP1	1
GO:0046325	negative regulation of D-glucose import	1/5	16/18805	0.0625	235.062	15.2746	0.00424741	0.0432867	0.0150096	ENPP1	1
GO:0050427	3'-phosphoadenosine 5'-phosphosulfate metabolic process	1/5	17/18805	0.0588235	221.235	14.815	0.00451239	0.0432867	0.0150096	ENPP1	1
GO:0050910	detection of mechanical stimulus involved in sensory perception of sound	1/5	17/18805	0.0588235	221.235	14.815	0.00451239	0.0432867	0.0150096	COL11A1	1
GO:0030730	triglyceride storage	1/5	18/18805	0.0555556	208.944	14.3942	0.00477731	0.0432867	0.0150096	ENPP1	1
GO:0001502	cartilage condensation	1/5	20/18805	0.05	188.05	13.6489	0.005307	0.0432867	0.0150096	COL11A1	1
GO:0055062	phosphate ion homeostasis	1/5	20/18805	0.05	188.05	13.6489	0.005307	0.0432867	0.0150096	ENPP1	1
GO:0030502	negative regulation of bone mineralization	1/5	21/18805	0.047619	179.095	13.3168	0.00557176	0.0432867	0.0150096	ENPP1	1
GO:0001503	ossification	2/5	458/18805	0.00436681	16.4236	5.44963	0.00563722	0.0432867	0.0150096	ENPP1/COL11A1	2
GO:0030318	melanocyte differentiation	1/5	24/18805	0.0416667	156.708	12.4477	0.00636569	0.0432867	0.0150096	ENPP1	1
GO:0046597	host-mediated suppression of symbiont invasion	1/5	24/18805	0.0416667	156.708	12.4477	0.00636569	0.0432867	0.0150096	LRRC15	1
GO:0098743	cell aggregation	1/5	24/18805	0.0416667	156.708	12.4477	0.00636569	0.0432867	0.0150096	COL11A1	1
GO:0031952	regulation of protein autophosphorylation	1/5	29/18805	0.0344828	129.69	11.3103	0.00768778	0.0450376	0.0156167	ENPP1	1
GO:1903077	negative regulation of protein localization to plasma membrane	1/5	31/18805	0.0322581	121.323	10.934	0.00821623	0.0450376	0.0156167	LRRC15	1
GO:0002063	chondrocyte development	1/5	33/18805	0.030303	113.97	10.5924	0.00874445	0.0450376	0.0156167	COL11A1	1
GO:0033198	response to ATP	1/5	33/18805	0.030303	113.97	10.5924	0.00874445	0.0450376	0.0156167	ENPP1	1
GO:0045879	negative regulation of smoothened signaling pathway	1/5	34/18805	0.0294118	110.618	10.433	0.00900847	0.0450376	0.0156167	ENPP1	1
GO:0032885	regulation of polysaccharide biosynthetic process	1/5	40/18805	0.025	94.025	9.60476	0.0105914	0.0459323	0.015927	ENPP1	1
GO:0046627	negative regulation of insulin receptor signaling pathway	1/5	44/18805	0.0227273	85.4773	9.14891	0.0116456	0.0459323	0.015927	ENPP1	1
GO:0005978	glycogen biosynthetic process	1/5	46/18805	0.0217391	81.7609	8.94347	0.0121724	0.0459323	0.015927	ENPP1	1
GO:0030279	negative regulation of ossification	1/5	47/18805	0.0212766	80.0213	8.84567	0.0124357	0.0459323	0.015927	ENPP1	1
GO:0055010	ventricular cardiac muscle tissue morphogenesis	1/5	47/18805	0.0212766	80.0213	8.84567	0.0124357	0.0459323	0.015927	COL11A1	1
GO:0032881	regulation of polysaccharide metabolic process	1/5	48/18805	0.0208333	78.3542	8.75092	0.0126989	0.0459323	0.015927	ENPP1	1
GO:0048066	developmental pigmentation	1/5	48/18805	0.0208333	78.3542	8.75092	0.0126989	0.0459323	0.015927	ENPP1	1
GO:0035987	endodermal cell differentiation	1/5	52/18805	0.0192308	72.3269	8.39945	0.0137513	0.0487026	0.0168876	COL11A1	1

## Sheet: Table S7
Table S7. KEGG pathway enrichment analysis between Cluster 2 and 1 in pan-cancer samples
category	subcategory	ID	Description	GeneRatio	BgRatio	RichFactor	FoldEnrichment	zScore	pvalue	p.adjust	qvalue	geneID	Count
Cellular Processes	Cell motility	hsa04820	Cytoskeleton in muscle cells	31/123	233/9446	0.133047	10.2176	16.3633	3.17556e-23	6.47815e-21	5.51545e-21	1289/1292/1290/1293/1278/27295/1277/2200/1281/8910/2335/287/2273/6444/7057/2199/3908/1462/1634/1674/3690/22801/1301/171024/72/7058/70/2006/1311/2318/4629	31
Organismal Systems	Digestive system	hsa04974	Protein digestion and absorption	15/123	105/9446	0.142857	10.971	11.8008	4.58206e-12	4.6737e-10	3.97916e-10	1289/1292/1290/1306/1293/1278/1295/1277/1303/1281/7373/1300/1301/2006/1803	15
Environmental Information Processing	Signaling molecules and interaction	hsa04512	ECM-receptor interaction	13/123	89/9446	0.146067	11.2175	11.1236	9.93066e-11	6.75285e-09	5.74933e-09	1292/1293/1278/1277/2335/7057/3908/7148/3690/22801/3371/7058/1311	13
Human Diseases	Infectious disease: parasitic	hsa05144	Malaria	9/123	50/9446	0.18	13.8234	10.4422	1.28153e-08	6.53581e-07	5.56455e-07	7412/7057/6347/3082/6403/7058/3569/6401/1311	9
Cellular Processes	Cellular community - eukaryotes	hsa04510	Focal adhesion	15/123	203/9446	0.0738916	5.67464	7.7333	5.22979e-08	2.13375e-06	1.81666e-06	1292/1293/1278/1277/2335/3479/7057/3908/7148/3082/3690/22801/3371/7058/1311	15
Environmental Information Processing	Signal transduction	hsa04151	PI3K-Akt signaling pathway	18/123	362/9446	0.0497238	3.81862	6.28099	9.20017e-07	3.12806e-05	2.66321e-05	1292/1293/1278/1277/2335/3479/7057/3908/7148/3082/3690/22801/3575/3371/90993/7058/3569/1311	18
Human Diseases	Cancer: overview	hsa05205	Proteoglycans in cancer	13/123	204/9446	0.0637255	4.89391	6.45794	2.31187e-06	6.73746e-05	5.73623e-05	1278/1277/2335/3479/287/7291/7057/4060/1634/3082/3690/7472/4318	13
Human Diseases	Cardiovascular disease	hsa05410	Hypertrophic cardiomyopathy	9/123	99/9446	0.0909091	6.98152	6.87177	5.1864e-06	0.000132253	0.000112599	8910/3479/6444/3908/1674/3690/22801/3569/70	9
Human Diseases	Cardiovascular disease	hsa05414	Dilated cardiomyopathy	9/123	105/9446	0.0857143	6.58258	6.60706	8.43325e-06	0.000191154	0.000162747	8910/3479/6444/3908/1674/3690/22801/5350/70	9
Human Diseases	Infectious disease: viral	hsa05165	Human papillomavirus infection	15/123	333/9446	0.045045	3.45931	5.24784	2.61195e-05	0.000532838	0.000453654	1292/1293/1278/1277/2335/7057/3908/7148/3690/22801/7472/3371/90993/7058/1311	15
Human Diseases	Endocrine and metabolic disease	hsa04933	AGE-RAGE signaling pathway in diabetic complications	8/123	101/9446	0.0792079	6.08291	5.89874	4.83461e-05	0.000896601	0.00076336	1278/7412/1277/1281/2335/6347/3569/6401	8
Environmental Information Processing	Signal transduction	hsa04310	Wnt signaling pathway	10/123	174/9446	0.0574713	4.41361	5.22008	8.65895e-05	0.00147202	0.00125327	6424/4920/84870/5176/4919/27123/7472/164284/6422/6423	10
Human Diseases	Cardiovascular disease	hsa05412	Arrhythmogenic right ventricular cardiomyopathy	7/123	86/9446	0.0813953	6.2509	5.6185	0.000122651	0.00192467	0.00163865	8910/1000/6444/3908/1674/3690/22801	7
Organismal Systems	Immune system	hsa04610	Complement and coagulation cascades	7/123	88/9446	0.0795455	6.10883	5.53028	0.000141833	0.00206671	0.00175958	715/716/720/718/5265/730/5104	7
Cellular Processes	Transport and catabolism	hsa04145	Phagosome	9/123	159/9446	0.0566038	4.34699	4.88867	0.000221514	0.00301259	0.0025649	715/7057/718/81035/3690/7058/4973/3117/1311	9
Environmental Information Processing	Signaling molecules and interaction	hsa04061	Viral protein interaction with cytokine and cytokine receptor	7/123	100/9446	0.07	5.37577	5.05263	0.000314464	0.00400942	0.00341359	6387/6347/6366/3569/6356/6374/6363	7
Human Diseases	Infectious disease: bacterial	hsa05133	Pertussis	6/123	78/9446	0.0769231	5.90744	4.99867	0.000515584	0.006187	0.00526757	715/716/720/718/3569/6374	6
Environmental Information Processing	Signal transduction	hsa04668	TNF signaling pathway	7/123	119/9446	0.0588235	4.51746	4.43513	0.000897992	0.0101772	0.00866484	7412/6347/90993/3569/4318/6401/6374	7
Human Diseases	Immune disease	hsa05323	Rheumatoid arthritis	6/123	95/9446	0.0631579	4.85032	4.33217	0.00145819	0.0156563	0.0133297	6387/6347/3569/4050/3117/6374	6
Organismal Systems	Immune system	hsa04640	Hematopoietic cell lineage	6/123	100/9446	0.06	4.6078	4.16587	0.00189748	0.0193543	0.0164781	3690/3575/3569/3117/290/931	6
Human Diseases	Infectious disease: bacterial	hsa05150	Staphylococcus aureus infection	6/123	102/9446	0.0588235	4.51746	4.1024	0.00209877	0.0203881	0.0173583	715/716/720/718/6403/3117	6
Human Diseases	Infectious disease: parasitic	hsa05146	Amoebiasis	6/123	103/9446	0.0582524	4.4736	4.07128	0.00220528	0.020449	0.0174101	1278/1277/1281/2335/3908/3569	6
Environmental Information Processing	Signaling molecules and interaction	hsa04514	Cell adhesion molecules	7/123	160/9446	0.04375	3.35986	3.45786	0.00482838	0.0428256	0.0364614	7412/1000/1462/6403/3117/6401/57863	7
Organismal Systems	Immune system	hsa04657	IL-17 signaling pathway	5/123	95/9446	0.0526316	4.04193	3.42262	0.00787067	0.0669007	0.0569588	6347/3569/4318/6356/6374	5
Human Diseases	Cardiovascular disease	hsa05418	Fluid shear stress and atherosclerosis	6/123	142/9446	0.0422535	3.24493	3.09591	0.0104878	0.0855805	0.0728627	7412/6347/3690/4318/2949/6401	6
Human Diseases	Immune disease	hsa05322	Systemic lupus erythematosus	6/123	144/9446	0.0416667	3.19986	3.05538	0.0111873	0.0858444	0.0730874	715/716/720/718/3117/730	6
Environmental Information Processing	Signal transduction	hsa04064	NF-kappa B signaling pathway	5/123	105/9446	0.047619	3.65699	3.14458	0.0118421	0.0858444	0.0730874	7412/6387/6366/4050/6363	5
Human Diseases	Infectious disease: parasitic	hsa05143	African trypanosomiasis	3/123	37/9446	0.0810811	6.22676	3.65879	0.0121284	0.0858444	0.0730874	7412/3569/6401	3
Human Diseases	Infectious disease: viral	hsa05171	Coronavirus disease - COVID-19	8/123	238/9446	0.0336134	2.5814	2.83808	0.012408	0.0858444	0.0730874	715/716/720/6347/718/6403/3569/730	8
Human Diseases	Cardiovascular disease	hsa05416	Viral myocarditis	4/123	70/9446	0.0571429	4.38839	3.2682	0.0129654	0.0858444	0.0730874	8910/6444/3908/3117	4
Metabolism	Metabolism of cofactors and vitamins	hsa00760	Nicotinate and nicotinamide metabolism	3/123	38/9446	0.0789474	6.0629	3.59185	0.013045	0.0858444	0.0730874	5167/4837/316	3
Environmental Information Processing	Signal transduction	hsa04350	TGF-beta signaling pathway	5/123	110/9446	0.0454545	3.49076	3.01803	0.0142636	0.0909307	0.0774178	2331/2200/7057/26585/1634	5
Metabolism	Xenobiotics biodegradation and metabolism	hsa00982	Drug metabolism - cytochrome P450	4/123	73/9446	0.0547945	4.20804	3.16037	0.0149416	0.0923661	0.0786399	4129/316/2949/2327	4
Environmental Information Processing	Signaling molecules and interaction	hsa04060	Cytokine-cytokine receptor interaction	9/123	298/9446	0.0302013	2.31936	2.65819	0.0156523	0.093914	0.0799578	6387/6347/3575/6366/3569/6356/4050/6374/6363	9
Human Diseases	Cardiovascular disease	hsa05417	Lipid and atherosclerosis	7/123	216/9446	0.0324074	2.48878	2.54234	0.0225964	0.131705	0.112133	7412/6347/6403/3569/4973/4318/6401	7
Organismal Systems	Immune system	hsa04672	Intestinal immune network for IgA production	3/123	50/9446	0.06	4.6078	2.93787	0.0270927	0.150103	0.127797	6387/3569/3117	3
Organismal Systems	Endocrine system	hsa04926	Relaxin signaling pathway	5/123	130/9446	0.0384615	2.95372	2.57629	0.0272246	0.150103	0.127797	1278/1277/1281/90993/4318	5
Organismal Systems	Immune system	hsa04062	Chemokine signaling pathway	6/123	193/9446	0.0310881	2.38746	2.23684	0.0400912	0.215226	0.183242	6387/6347/6366/6356/6374/6363	6
Metabolism	Lipid metabolism	hsa00590	Arachidonic acid metabolism	3/123	63/9446	0.047619	3.65699	2.43033	0.0486593	0.254526	0.216701	5322/5740/5730	3
Human Diseases	Cardiovascular disease	hsa05415	Diabetic cardiomyopathy	6/123	205/9446	0.0292683	2.24771	2.07447	0.0511253	0.260739	0.221992	1278/1277/1281/9945/4318/5350	6
Human Diseases	Immune disease	hsa05310	Asthma	2/123	32/9446	0.0625	4.7998	2.473	0.0647424	0.321301	0.273553	6356/3117	2
		hsa04081	Hormone signaling	6/123	219/9446	0.0273973	2.10402	1.89865	0.0661501	0.321301	0.273553	9843/3479/10267/1734/3690/150	6
Environmental Information Processing	Signal transduction	hsa04024	cAMP signaling pathway	6/123	226/9446	0.0265487	2.03885	1.81559	0.0745401	0.351373	0.299157	5732/90993/5350/5139/5348/4886	6
Human Diseases	Infectious disease: viral	hsa05163	Human cytomegalovirus infection	6/123	227/9446	0.0264317	2.02987	1.80397	0.0757864	0.351373	0.299157	6387/5732/6347/3690/90993/3569	6
Organismal Systems	Immune system	hsa04611	Platelet activation	4/123	126/9446	0.031746	2.43799	1.86642	0.0819356	0.361996	0.308201	1278/1277/1281/3690	4
Cellular Processes	Cell motility	hsa04810	Regulation of actin cytoskeleton	6/123	232/9446	0.0258621	1.98612	1.74673	0.0821959	0.361996	0.308201	2335/6387/3690/22801/730/4629	6
Metabolism	Amino acid metabolism	hsa00350	Tyrosine metabolism	2/123	37/9446	0.0540541	4.15118	2.20586	0.0834011	0.361996	0.308201	4129/316	2
Human Diseases	Drug resistance: antineoplastic	hsa01521	EGFR tyrosine kinase inhibitor resistance	3/123	80/9446	0.0375	2.87988	1.93943	0.0861329	0.366065	0.311665	3479/3082/3569	3
Human Diseases	Infectious disease: viral	hsa05168	Herpes simplex virus 1 infection	5/123	183/9446	0.0273224	2.09827	1.7232	0.090447	0.375582	0.319768	6347/718/3690/3569/3117	5
Organismal Systems	Development and regeneration	hsa04360	Axon guidance	5/123	184/9446	0.0271739	2.08687	1.71005	0.0920543	0.375582	0.319768	6387/10371/9353/2042/2045	5
Organismal Systems	Circulatory system	hsa04270	Vascular smooth muscle contraction	4/123	134/9446	0.0298507	2.29244	1.73068	0.0973366	0.389346	0.331487	5322/10267/72/4629	4
Human Diseases	Cancer: specific types	hsa05219	Bladder cancer	2/123	41/9446	0.0487805	3.74618	2.02403	0.0993517	0.389764	0.331843	7057/4318	2
Metabolism	Amino acid metabolism	hsa00380	Tryptophan metabolism	2/123	42/9446	0.047619	3.65699	1.98214	0.103464	0.39824	0.339059	4129/316	2
Human Diseases	Immune disease	hsa05332	Graft-versus-host disease	2/123	45/9446	0.0444444	3.41319	1.86374	0.116071	0.438492	0.373329	3569/3117	2
Human Diseases	Substance dependence	hsa05030	Cocaine addiction	2/123	49/9446	0.0408163	3.13456	1.72063	0.133442	0.494947	0.421394	4129/90993	2
Metabolism	Amino acid metabolism	hsa00330	Arginine and proline metabolism	2/123	50/9446	0.04	3.07187	1.68714	0.137873	0.502251	0.427613	283208/4129	2
Human Diseases	Infectious disease: parasitic	hsa05142	Chagas disease	3/123	103/9446	0.0291262	2.2368	1.44961	0.150583	0.538928	0.45884	6347/718/3569	3
Human Diseases	Cancer: specific types	hsa05215	Prostate cancer	3/123	106/9446	0.0283019	2.17349	1.39552	0.159911	0.562444	0.478861	3479/90993/4318	3
Human Diseases	Infectious disease: bacterial	hsa05134	Legionellosis	2/123	56/9446	0.0357143	2.74274	1.50235	0.165082	0.570502	0.485722	718/3569	2
Human Diseases	Endocrine and metabolic disease	hsa04931	Insulin resistance	3/123	109/9446	0.0275229	2.11367	1.34321	0.169411	0.570502	0.485722	9945/90993/3569	3
Environmental Information Processing	Signal transduction	hsa04022	cGMP-PKG signaling pathway	4/123	166/9446	0.0240964	1.85052	1.26982	0.170591	0.570502	0.485722	90993/150/5350/5139	4
Environmental Information Processing	Signal transduction	hsa04630	JAK-STAT signaling pathway	4/123	168/9446	0.0238095	1.82849	1.24449	0.1757	0.570631	0.485831	2273/316/3575/3569	4
Metabolism	Glycan biosynthesis and metabolism	hsa00604	Glycosphingolipid biosynthesis - ganglio series	1/123	15/9446	0.0666667	5.11978	1.83407	0.178604	0.570631	0.485831	81849	1
Metabolism	Metabolism of other amino acids	hsa00480	Glutathione metabolism	2/123	59/9446	0.0338983	2.60328	1.41889	0.179021	0.570631	0.485831	2949/290	2
Organismal Systems	Digestive system	hsa04978	Mineral absorption	2/123	61/9446	0.0327869	2.51793	1.36607	0.188413	0.585152	0.498194	9843/10568	2
Metabolism	Amino acid metabolism	hsa00360	Phenylalanine metabolism	1/123	16/9446	0.0625	4.7998	1.74719	0.189317	0.585152	0.498194	4129	1
Organismal Systems	Immune system	hsa04670	Leukocyte transendothelial migration	3/123	116/9446	0.0258621	1.98612	1.22742	0.192182	0.585152	0.498194	7412/6387/4318	3
Metabolism	Metabolism of other amino acids	hsa00430	Taurine and hypotaurine metabolism	1/123	17/9446	0.0588235	4.51746	1.66723	0.199891	0.590983	0.503159	2327	1
		hsa03273	Virion - Lassa virus and SFTS virus	1/123	17/9446	0.0588235	4.51746	1.66723	0.199891	0.590983	0.503159	4629	1
Environmental Information Processing	Signaling molecules and interaction	hsa04080	Neuroactive ligand-receptor interaction	7/123	370/9446	0.0189189	1.45291	1.0208	0.2072	0.60146	0.512079	1903/5732/718/2743/150/4886/2568	7
Human Diseases	Immune disease	hsa05321	Inflammatory bowel disease	2/123	66/9446	0.030303	2.32717	1.24272	0.212163	0.60146	0.512079	3569/3117	2
Organismal Systems	Endocrine system	hsa04919	Thyroid hormone signaling pathway	3/123	122/9446	0.0245902	1.88844	1.13445	0.21228	0.60146	0.512079	1734/3690/5350	3
Metabolism	Metabolism of cofactors and vitamins	hsa00830	Retinol metabolism	2/123	68/9446	0.0294118	2.25873	1.19648	0.221747	0.616225	0.52465	316/8854	2
Organismal Systems	Endocrine system	hsa04924	Renin secretion	2/123	69/9446	0.0289855	2.22599	1.17397	0.226553	0.616225	0.52465	5732/5139	2
Human Diseases	Substance dependence	hsa05031	Amphetamine addiction	2/123	69/9446	0.0289855	2.22599	1.17397	0.226553	0.616225	0.52465	4129/90993	2
Metabolism	Metabolism of cofactors and vitamins	hsa00770	Pantothenate and CoA biosynthesis	1/123	21/9446	0.047619	3.65699	1.40002	0.240837	0.642434	0.546964	5167	1
Human Diseases	Cancer: specific types	hsa05218	Melanoma	2/123	73/9446	0.0273973	2.10402	1.08761	0.245845	0.642434	0.546964	3479/3082	2
Environmental Information Processing	Signal transduction	hsa04068	FoxO signaling pathway	3/123	133/9446	0.0225564	1.73226	0.976833	0.250195	0.642434	0.546964	3479/3575/3569	3
Metabolism	Amino acid metabolism	hsa00340	Histidine metabolism	1/123	22/9446	0.0454545	3.49076	1.34339	0.250744	0.642434	0.546964	4129	1
Organismal Systems	Immune system	hsa04613	Neutrophil extracellular trap formation	4/123	196/9446	0.0204082	1.56728	0.921787	0.251935	0.642434	0.546964	718/3690/6403/366	4
Cellular Processes	Cell growth and death	hsa04115	p53 signaling pathway	2/123	75/9446	0.0266667	2.04791	1.0465	0.255517	0.643525	0.547893	3479/7057	2
Organismal Systems	Endocrine system	hsa04614	Renin-angiotensin system	1/123	23/9446	0.0434783	3.33899	1.28995	0.260523	0.648132	0.551815	290	1
Human Diseases	Infectious disease: bacterial	hsa05135	Yersinia infection	3/123	138/9446	0.0217391	1.66949	0.909985	0.267766	0.658124	0.560322	2335/6347/3569	3
Human Diseases	Infectious disease: parasitic	hsa05140	Leishmaniasis	2/123	79/9446	0.0253165	1.94422	0.967972	0.274881	0.667567	0.568362	718/3117	2
Human Diseases	Endocrine and metabolic disease	hsa04936	Alcoholic liver disease	3/123	144/9446	0.0208333	1.59993	0.833242	0.289037	0.68579	0.583877	720/718/3569	3
Metabolism	Lipid metabolism	hsa00592	alpha-Linolenic acid metabolism	1/123	26/9446	0.0384615	2.95372	1.14578	0.289108	0.68579	0.583877	5322	1
Environmental Information Processing	Signal transduction	hsa04015	Rap1 signaling pathway	4/123	212/9446	0.0188679	1.449	0.759435	0.298289	0.699437	0.595496	3479/7057/3082/3690	4
Organismal Systems	Endocrine system	hsa04911	Insulin secretion	2/123	86/9446	0.0232558	1.78597	0.840995	0.308689	0.715598	0.609255	90993/6616	2
Organismal Systems	Circulatory system	hsa04261	Adrenergic signaling in cardiomyocytes	3/123	154/9446	0.0194805	1.49604	0.712851	0.324739	0.727049	0.619005	90993/5350/70	3
Metabolism	Lipid metabolism	hsa00591	Linoleic acid metabolism	1/123	30/9446	0.0333333	2.55989	0.982873	0.325522	0.727049	0.619005	5322	1
Human Diseases	Drug resistance: antineoplastic	hsa01523	Antifolate resistance	1/123	30/9446	0.0333333	2.55989	0.982873	0.325522	0.727049	0.619005	3569	1
Organismal Systems	Aging	hsa04211	Longevity regulating pathway	2/123	90/9446	0.0222222	1.70659	0.77361	0.327885	0.727049	0.619005	3479/90993	2
Human Diseases	Substance dependence	hsa05032	Morphine addiction	2/123	91/9446	0.021978	1.68784	0.75729	0.332663	0.728039	0.619847	5139/2568	2
Cellular Processes	Transport and catabolism	hsa04148	Efferocytosis	3/123	157/9446	0.0191083	1.46745	0.67839	0.335469	0.728039	0.619847	5732/7057/3690	3
Human Diseases	Cancer: specific types	hsa05222	Small cell lung cancer	2/123	93/9446	0.0215054	1.65154	0.725245	0.342191	0.728936	0.620612	2335/3908	2
Metabolism	Carbohydrate metabolism	hsa00640	Propanoate metabolism	1/123	32/9446	0.03125	2.3999	0.911088	0.343029	0.728936	0.620612	79611	1
Human Diseases	Infectious disease: viral	hsa05161	Hepatitis B	3/123	163/9446	0.0184049	1.41344	0.611554	0.356904	0.735319	0.626046	90993/3569/4318	3
Human Diseases	Drug resistance: antineoplastic	hsa01522	Endocrine resistance	2/123	99/9446	0.020202	1.55145	0.633524	0.370506	0.735319	0.626046	3479/4318	2
Organismal Systems	Sensory system	hsa04750	Inflammatory mediator regulation of TRP channels	2/123	99/9446	0.020202	1.55145	0.633524	0.370506	0.735319	0.626046	3479/5732	2
Environmental Information Processing	Signal transduction	hsa04014	Ras signaling pathway	4/123	238/9446	0.0168067	1.2907	0.52171	0.375336	0.735319	0.626046	3479/5322/3082/51365	4
Organismal Systems	Endocrine system	hsa04916	Melanogenesis	2/123	101/9446	0.019802	1.52073	0.604307	0.379842	0.735319	0.626046	7472/90993	2
Human Diseases	Cancer: specific types	hsa05225	Hepatocellular carcinoma	3/123	170/9446	0.0176471	1.35524	0.536831	0.3818	0.735319	0.626046	3082/7472/2949	3
Metabolism	Amino acid metabolism	hsa00250	Alanine, aspartate and glutamate metabolism	1/123	37/9446	0.027027	2.07559	0.752923	0.384849	0.735319	0.626046	9945	1
Metabolism	Global and overview maps	hsa01250	Biosynthesis of nucleotide sugars	1/123	37/9446	0.027027	2.07559	0.752923	0.384849	0.735319	0.626046	9945	1
Metabolism	Lipid metabolism	hsa00564	Glycerophospholipid metabolism	2/123	103/9446	0.0194175	1.4912	0.575716	0.389121	0.735319	0.626046	5322/51365	2
Human Diseases	Infectious disease: viral	hsa05164	Influenza A	3/123	173/9446	0.017341	1.33174	0.505802	0.392411	0.735319	0.626046	6347/3569/3117	3
Metabolism	Carbohydrate metabolism	hsa00520	Amino sugar and nucleotide sugar metabolism	1/123	38/9446	0.0263158	2.02097	0.72432	0.392891	0.735319	0.626046	9945	1
Organismal Systems	Excretory system	hsa04960	Aldosterone-regulated sodium reabsorption	1/123	38/9446	0.0263158	2.02097	0.72432	0.392891	0.735319	0.626046	3479	1
Human Diseases	Immune disease	hsa05340	Primary immunodeficiency	1/123	38/9446	0.0263158	2.02097	0.72432	0.392891	0.735319	0.626046	3575	1
Human Diseases	Immune disease	hsa05330	Allograft rejection	1/123	39/9446	0.025641	1.96915	0.696582	0.400828	0.738976	0.629159	3117	1
Human Diseases	Cancer: overview	hsa05206	MicroRNAs in cancer	5/123	320/9446	0.015625	1.19995	0.417956	0.404438	0.738976	0.629159	7057/7148/3690/3371/4318	5
Metabolism	Carbohydrate metabolism	hsa00500	Starch and sucrose metabolism	1/123	40/9446	0.025	1.91992	0.669657	0.408663	0.738976	0.629159	5167	1
Metabolism	Amino acid metabolism	hsa00260	Glycine, serine and threonine metabolism	1/123	41/9446	0.0243902	1.87309	0.643499	0.416395	0.738976	0.629159	4129	1
Human Diseases	Substance dependence	hsa05033	Nicotine addiction	1/123	41/9446	0.0243902	1.87309	0.643499	0.416395	0.738976	0.629159	2568	1
Organismal Systems	Immune system	hsa04659	Th17 cell differentiation	2/123	109/9446	0.0183486	1.40911	0.493435	0.41658	0.738976	0.629159	3569/3117	2
Environmental Information Processing	Signal transduction	hsa04066	HIF-1 signaling pathway	2/123	110/9446	0.0181818	1.3963	0.480198	0.421098	0.739205	0.629354	3479/3569	2
Human Diseases	Infectious disease: bacterial	hsa05152	Tuberculosis	3/123	182/9446	0.0164835	1.26588	0.416005	0.423956	0.739205	0.629354	718/3569/3117	3
Human Diseases	Infectious disease: parasitic	hsa05145	Toxoplasmosis	2/123	112/9446	0.0178571	1.37137	0.454107	0.43008	0.73982	0.629877	3908/3117	2
Organismal Systems	Digestive system	hsa04975	Fat digestion and absorption	1/123	43/9446	0.0232558	1.78597	0.593312	0.431561	0.73982	0.629877	5322	1
Human Diseases	Endocrine and metabolic disease	hsa04940	Type I diabetes mellitus	1/123	44/9446	0.0227273	1.74538	0.569207	0.438997	0.740127	0.630139	3117	1
Organismal Systems	Excretory system	hsa04962	Vasopressin-regulated water reabsorption	1/123	44/9446	0.0227273	1.74538	0.569207	0.438997	0.740127	0.630139	90993	1
Organismal Systems	Endocrine system	hsa04928	Parathyroid hormone synthesis, secretion and action	2/123	115/9446	0.0173913	1.3356	0.415888	0.443416	0.74145	0.631266	90993/10568	2
Metabolism	Metabolism of cofactors and vitamins	hsa00860	Porphyrin metabolism	1/123	46/9446	0.0217391	1.66949	0.522803	0.45358	0.75228	0.640486	9843	1
Metabolism	Amino acid metabolism	hsa00280	Valine, leucine and isoleucine degradation	1/123	48/9446	0.0208333	1.59993	0.478609	0.467787	0.757384	0.644832	316	1
		hsa03272	Virion - Hepatitis viruses	1/123	48/9446	0.0208333	1.59993	0.478609	0.467787	0.757384	0.644832	1803	1
Environmental Information Processing	Signal transduction	hsa04152	AMPK signaling pathway	2/123	122/9446	0.0163934	1.25896	0.330668	0.473855	0.757384	0.644832	3479/90993	2
Organismal Systems	Endocrine system	hsa04935	Growth hormone synthesis, secretion and action	2/123	122/9446	0.0163934	1.25896	0.330668	0.473855	0.757384	0.644832	3479/90993	2
Cellular Processes	Cell motility	hsa04814	Motor proteins	3/123	197/9446	0.0152284	1.16949	0.276131	0.475222	0.757384	0.644832	72/70/4629	3
		hsa04082	Neuroactive ligand signaling	3/123	199/9446	0.0150754	1.15774	0.258311	0.481906	0.760798	0.647738	2743/150/2568	3
Metabolism	Lipid metabolism	hsa00565	Ether lipid metabolism	1/123	51/9446	0.0196078	1.50582	0.416013	0.488414	0.760798	0.647738	5322	1
Human Diseases	Cancer: overview	hsa05202	Transcriptional misregulation in cancer	3/123	201/9446	0.0149254	1.14622	0.240673	0.488552	0.760798	0.647738	3479/3569/4318	3
Organismal Systems	Endocrine system	hsa04913	Ovarian steroidogenesis	1/123	52/9446	0.0192308	1.47686	0.396044	0.495112	0.765173	0.651463	3479	1
Metabolism	Nucleotide metabolism	hsa00230	Purine metabolism	2/123	128/9446	0.015625	1.19995	0.261601	0.499144	0.765604	0.65183	5167/5139	2
Human Diseases	Immune disease	hsa05320	Autoimmune thyroid disease	1/123	54/9446	0.0185185	1.42216	0.357333	0.508247	0.77375	0.658765	3117	1
Organismal Systems	Nervous system	hsa04728	Dopaminergic synapse	2/123	133/9446	0.0150376	1.15484	0.206555	0.519622	0.781566	0.66542	4129/90993	2
Environmental Information Processing	Signal transduction	hsa04340	Hedgehog signaling pathway	1/123	56/9446	0.0178571	1.37137	0.320143	0.521044	0.781566	0.66542	2619	1
Metabolism	Nucleotide metabolism	hsa00240	Pyrimidine metabolism	1/123	58/9446	0.0172414	1.32408	0.284353	0.53351	0.794424	0.676367	5167	1
Organismal Systems	Endocrine system	hsa04923	Regulation of lipolysis in adipocytes	1/123	59/9446	0.0169492	1.30164	0.266948	0.539622	0.795096	0.67694	4886	1
Organismal Systems	Endocrine system	hsa04915	Estrogen signaling pathway	2/123	139/9446	0.0143885	1.10499	0.143226	0.543459	0.795096	0.67694	90993/4318	2
Organismal Systems	Nervous system	hsa04730	Long-term depression	1/123	60/9446	0.0166667	1.27995	0.249853	0.545654	0.795096	0.67694	3479	1
Organismal Systems	Aging	hsa04213	Longevity regulating pathway - multiple species	1/123	62/9446	0.016129	1.23866	0.216547	0.557485	0.797987	0.679401	3479	1
Human Diseases	Infectious disease: viral	hsa05166	Human T-cell leukemia virus 1 infection	3/123	224/9446	0.0133929	1.02853	0.0496314	0.561809	0.797987	0.679401	90993/3569/3117	3
Cellular Processes	Cellular community - eukaryotes	hsa04550	Signaling pathways regulating pluripotency of stem cells	2/123	144/9446	0.0138889	1.06662	0.0925301	0.562694	0.797987	0.679401	3479/7472	2
Human Diseases	Cancer: specific types	hsa05217	Basal cell carcinoma	1/123	63/9446	0.015873	1.219	0.200314	0.563285	0.797987	0.679401	7472	1
Organismal Systems	Endocrine system	hsa04927	Cortisol synthesis and secretion	1/123	65/9446	0.0153846	1.18149	0.168639	0.57466	0.807148	0.6872	90993	1
Human Diseases	Cancer: specific types	hsa05224	Breast cancer	2/123	148/9446	0.0135135	1.03779	0.0532272	0.577664	0.807148	0.6872	3479/7472	2
Human Diseases	Cancer: specific types	hsa05226	Gastric cancer	2/123	150/9446	0.0133333	1.02396	0.0339703	0.58501	0.81185	0.691204	3082/7472	2
Human Diseases	Cancer: specific types	hsa05211	Renal cell carcinoma	1/123	70/9446	0.0142857	1.0971	0.0936524	0.601829	0.825534	0.702854	3082	1
Human Diseases	Endocrine and metabolic disease	hsa04934	Cushing syndrome	2/123	155/9446	0.0129032	0.990926	-0.0130834	0.602963	0.825534	0.702854	7472/90993	2
Human Diseases	Cancer: overview	hsa05204	Chemical carcinogenesis - DNA adducts	1/123	71/9446	0.0140845	1.08164	0.0793132	0.607052	0.825591	0.702903	2949	1
Environmental Information Processing	Signal transduction	hsa04150	mTOR signaling pathway	2/123	158/9446	0.0126582	0.972111	-0.0406051	0.613454	0.82668	0.70383	3479/7472	2
Human Diseases	Cancer: specific types	hsa05223	Non-small cell lung cancer	1/123	73/9446	0.0136986	1.05201	0.0512374	0.617296	0.82668	0.70383	3082	1
Human Diseases	Drug resistance: antineoplastic	hsa01524	Platinum drug resistance	1/123	75/9446	0.0133333	1.02396	0.0239243	0.627275	0.82668	0.70383	2949	1
Organismal Systems	Endocrine system	hsa04918	Thyroid hormone synthesis	1/123	75/9446	0.0133333	1.02396	0.0239243	0.627275	0.82668	0.70383	90993	1
Organismal Systems	Endocrine system	hsa03320	PPAR signaling pathway	1/123	76/9446	0.0131579	1.01048	0.0105395	0.632167	0.82668	0.70383	4973	1
Human Diseases	Cancer: specific types	hsa05214	Glioma	1/123	76/9446	0.0131579	1.01048	0.0105395	0.632167	0.82668	0.70383	3479	1
Human Diseases	Infectious disease: bacterial	hsa05100	Bacterial invasion of epithelial cells	1/123	78/9446	0.0128205	0.984574	-0.0157131	0.641761	0.829427	0.706168	2335	1
Metabolism	Xenobiotics biodegradation and metabolism	hsa00980	Metabolism of xenobiotics by cytochrome P450	1/123	79/9446	0.0126582	0.972111	-0.0285908	0.646465	0.829427	0.706168	2949	1
Organismal Systems	Nervous system	hsa04721	Synaptic vesicle cycle	1/123	79/9446	0.0126582	0.972111	-0.0285908	0.646465	0.829427	0.706168	6616	1
Metabolism	Xenobiotics biodegradation and metabolism	hsa00983	Drug metabolism - other enzymes	1/123	81/9446	0.0123457	0.948108	-0.0538722	0.655689	0.836004	0.711768	2949	1
Organismal Systems	Immune system	hsa04612	Antigen processing and presentation	1/123	82/9446	0.0121951	0.936546	-0.0662846	0.660211	0.836541	0.712225	3117	1
Organismal Systems	Immune system	hsa04623	Cytosolic DNA-sensing pathway	1/123	83/9446	0.0120482	0.925262	-0.0785504	0.664675	0.836998	0.712614	3569	1
Metabolism	Global and overview maps	hsa01232	Nucleotide metabolism	1/123	85/9446	0.0117647	0.903491	-0.102658	0.673428	0.842817	0.717569	5167	1
Organismal Systems	Circulatory system	hsa04260	Cardiac muscle contraction	1/123	87/9446	0.0114943	0.882721	-0.126223	0.681954	0.848284	0.722223	70	1
Organismal Systems	Nervous system	hsa04727	GABAergic synapse	1/123	89/9446	0.011236	0.862885	-0.149275	0.690259	0.853274	0.726471	2568	1
Organismal Systems	Digestive system	hsa04976	Bile secretion	1/123	90/9446	0.0111111	0.853297	-0.160617	0.694331	0.853274	0.726471	366	1
Organismal Systems	Immune system	hsa04658	Th1 and Th2 cell differentiation	1/123	93/9446	0.0107527	0.825771	-0.193937	0.70623	0.856689	0.729379	3117	1
Human Diseases	Neurodegenerative disease	hsa05020	Prion disease	3/123	278/9446	0.0107914	0.828742	-0.332899	0.70686	0.856689	0.729379	90993/3569/730	3
Organismal Systems	Immune system	hsa04621	NOD-like receptor signaling pathway	2/123	189/9446	0.010582	0.812664	-0.298808	0.709708	0.856689	0.729379	6347/3569	2
Human Diseases	Substance dependence	hsa05034	Alcoholism	2/123	191/9446	0.0104712	0.804154	-0.314064	0.715179	0.858215	0.730678	4129/90993	2
Organismal Systems	Digestive system	hsa04970	Salivary secretion	1/123	97/9446	0.0103093	0.791719	-0.236826	0.721383	0.859022	0.731365	362	1
Organismal Systems	Endocrine system	hsa04925	Aldosterone synthesis and secretion	1/123	98/9446	0.0102041	0.78364	-0.24729	0.725049	0.859022	0.731365	90993	1
Human Diseases	Infectious disease: viral	hsa05167	Kaposi sarcoma-associated herpesvirus infection	2/123	196/9446	0.0102041	0.78364	-0.351568	0.728484	0.859022	0.731365	718/3569	2
Human Diseases	Infectious disease: bacterial	hsa05130	Pathogenic Escherichia coli infection	2/123	203/9446	0.00985222	0.756618	-0.402629	0.746231	0.86154	0.733509	3569/4629	2
Organismal Systems	Immune system	hsa04625	C-type lectin receptor signaling pathway	1/123	105/9446	0.00952381	0.731398	-0.317895	0.749403	0.86154	0.733509	3569	1
Human Diseases	Infectious disease: viral	hsa05169	Epstein-Barr virus infection	2/123	205/9446	0.0097561	0.749237	-0.416924	0.751118	0.86154	0.733509	3569/3117	2
Human Diseases	Cancer: overview	hsa05203	Viral carcinogenesis	2/123	205/9446	0.0097561	0.749237	-0.416924	0.751118	0.86154	0.733509	718/90993	2
Organismal Systems	Digestive system	hsa04972	Pancreatic secretion	1/123	106/9446	0.00943396	0.724498	-0.327628	0.752703	0.86154	0.733509	5322	1
Organismal Systems	Endocrine system	hsa04922	Glucagon signaling pathway	1/123	107/9446	0.00934579	0.717727	-0.337277	0.755959	0.86154	0.733509	90993	1
Organismal Systems	Immune system	hsa04620	Toll-like receptor signaling pathway	1/123	109/9446	0.00917431	0.704557	-0.356335	0.762346	0.863992	0.735597	3569	1
Organismal Systems	Endocrine system	hsa04914	Progesterone-mediated oocyte maturation	1/123	111/9446	0.00900901	0.691863	-0.37508	0.768566	0.866229	0.737502	3479	1
Human Diseases	Cancer: overview	hsa05207	Chemical carcinogenesis - receptor activation	2/123	217/9446	0.00921659	0.707804	-0.500152	0.778779	0.868574	0.739498	90993/2949	2
Organismal Systems	Nervous system	hsa04726	Serotonergic synapse	1/123	115/9446	0.00869565	0.667798	-0.411683	0.780527	0.868574	0.739498	4129	1
Organismal Systems	Nervous system	hsa04725	Cholinergic synapse	1/123	116/9446	0.00862069	0.662041	-0.420657	0.78342	0.868574	0.739498	90993	1
Human Diseases	Cancer: overview	hsa05208	Chemical carcinogenesis - reactive oxygen species	2/123	227/9446	0.00881057	0.676623	-0.566442	0.799757	0.87742	0.74703	3082/2949	2
Environmental Information Processing	Signal transduction	hsa04071	Sphingolipid signaling pathway	1/123	122/9446	0.00819672	0.629482	-0.473112	0.800001	0.87742	0.74703	1903	1
Cellular Processes	Cell growth and death	hsa04114	Oocyte meiosis	1/123	139/9446	0.00719424	0.552495	-0.610487	0.840449	0.911256	0.775837	3479	1
Human Diseases	Infectious disease: viral	hsa05162	Measles	1/123	139/9446	0.00719424	0.552495	-0.610487	0.840449	0.911256	0.775837	3569	1
Environmental Information Processing	Signal transduction	hsa04020	Calcium signaling pathway	2/123	254/9446	0.00787402	0.604699	-0.733526	0.847894	0.911256	0.775837	3082/5350	2
Organismal Systems	Development and regeneration	hsa04380	Osteoclast differentiation	1/123	143/9446	0.00699301	0.53704	-0.640731	0.848719	0.911256	0.775837	3690	1
Organismal Systems	Nervous system	hsa04723	Retrograde endocannabinoid signaling	1/123	149/9446	0.00671141	0.515414	-0.684807	0.860333	0.914813	0.778866	2568	1
Human Diseases	Neurodegenerative disease	hsa05012	Parkinson disease	2/123	271/9446	0.00738007	0.566766	-0.831151	0.872591	0.914813	0.778866	4129/120892	2
Cellular Processes	Cell growth and death	hsa04218	Cellular senescence	1/123	157/9446	0.00636943	0.489151	-0.741367	0.874454	0.914813	0.778866	3569	1
Environmental Information Processing	Signal transduction	hsa04390	Hippo signaling pathway	1/123	157/9446	0.00636943	0.489151	-0.741367	0.874454	0.914813	0.778866	7472	1
Human Diseases	Endocrine and metabolic disease	hsa04932	Non-alcoholic fatty liver disease	1/123	157/9446	0.00636943	0.489151	-0.741367	0.874454	0.914813	0.778866	3569	1
Human Diseases	Neurodegenerative disease	hsa05022	Pathways of neurodegeneration - multiple diseases	4/123	483/9446	0.00828157	0.635998	-0.943249	0.880981	0.91694	0.780676	120892/27123/7472/3569	4
Human Diseases	Neurodegenerative disease	hsa05010	Alzheimer disease	3/123	391/9446	0.00767263	0.589233	-0.952829	0.889556	0.921164	0.784273	27123/7472/3569	3
Cellular Processes	Cellular community - eukaryotes	hsa04530	Tight junction	1/123	170/9446	0.00588235	0.451746	-0.828518	0.894441	0.921545	0.784597	4629	1
Environmental Information Processing	Signal transduction	hsa04010	MAPK signaling pathway	2/123	300/9446	0.00666667	0.511978	-0.986643	0.906424	0.929198	0.791113	3479/3082	2
Human Diseases	Neurodegenerative disease	hsa05016	Huntington disease	2/123	311/9446	0.00643087	0.49387	-1.04247	0.916922	0.93526	0.796274	7052/90993	2
		hsa04382	Cornified envelope formation	1/123	217/9446	0.00460829	0.353902	-1.10593	0.943722	0.957807	0.81547	3713	1
Organismal Systems	Environmental adaptation	hsa04714	Thermogenesis	1/123	235/9446	0.00425532	0.326795	-1.20034	0.955806	0.96527	0.821824	90993	1
Human Diseases	Infectious disease: bacterial	hsa05132	Salmonella infection	1/123	251/9446	0.00398406	0.305963	-1.28003	0.964366	0.965313	0.821861	3569	1
Human Diseases	Infectious disease: bacterial	hsa05131	Shigellosis	1/123	253/9446	0.00395257	0.303544	-1.28974	0.965313	0.965313	0.821861	718	1

## Sheet: Table S8
Table S8. KEGG pathway enrichment analysis between Cluster 3 and 1 in pan-cancer samples
category	subcategory	ID	Description	GeneRatio	BgRatio	RichFactor	FoldEnrichment	zScore	pvalue	p.adjust	qvalue	geneID	Count
Cellular Processes	Cell motility	hsa04820	Cytoskeleton in muscle cells	60/406	233/9446	0.257511	5.99125	16.3481	6.10591e-31	1.77682e-28	1.45899e-28	1290/2200/1289/1293/27295/2335/1278/1281/1292/7431/1277/22795/8910/22801/6383/287/10398/6444/7058/3908/1301/1462/1291/7057/23345/1634/633/1282/3672/25802/2199/2273/1311/23500/171024/4811/3676/3690/2318/2192/1837/72/7169/50509/1674/3680/255631/1756/2006/70/91977/4629/7060/165904/284217/8516/6442/2201/477/27063	60
Environmental Information Processing	Signaling molecules and interaction	hsa04512	ECM-receptor interaction	27/406	89/9446	0.303371	7.05823	12.1689	2.22033e-16	3.23058e-14	2.65271e-14	1293/3910/2335/1278/1292/1277/22801/7058/3908/1291/7057/1282/3672/1311/3676/3690/7148/3680/3371/7060/9899/284217/63923/5649/8516/3381/341640	27
Organismal Systems	Digestive system	hsa04974	Protein digestion and absorption	28/406	105/9446	0.266667	6.20427	11.3642	2.50631e-15	2.43112e-13	1.99626e-13	1290/1289/1293/1278/1281/1295/1303/1292/1306/1277/1300/7373/1301/1296/1291/1282/1307/9056/50509/255631/2006/117247/1803/7512/81578/4311/169044/477	28
Human Diseases	Cardiovascular disease	hsa05410	Hypertrophic cardiomyopathy	25/406	99/9446	0.252525	5.87526	10.3338	3.1737e-13	2.30886e-11	1.89587e-11	8910/22801/6444/3479/3908/3672/7043/3676/3690/1837/775/7169/1674/3680/1756/70/781/5563/7042/284217/3569/8516/183/6442/6262	25
Cellular Processes	Cellular community - eukaryotes	hsa04510	Focal adhesion	35/406	203/9446	0.172414	4.01138	9.19151	1.16161e-12	6.49356e-11	5.33203e-11	1293/3910/2335/1278/5159/1292/1277/22801/10398/7058/3479/3908/1291/4638/7057/56034/1282/3082/3672/7424/10000/1311/3676/3690/80310/7148/3680/5156/3371/7060/284217/63923/5649/8516/3381	35
Human Diseases	Cardiovascular disease	hsa05414	Dilated cardiomyopathy	25/406	105/9446	0.238095	5.53953	9.91262	1.33888e-12	6.49356e-11	5.33203e-11	8910/22801/6444/3479/3908/3672/7043/3676/3690/5350/1837/775/7169/1674/3680/1756/70/781/7042/284217/8516/183/108/6442/6262	25
Environmental Information Processing	Signal transduction	hsa04151	PI3K-Akt signaling pathway	45/406	362/9446	0.124309	2.89218	7.77963	8.43836e-11	3.50794e-09	2.88046e-09	1293/3910/2335/1278/5159/1292/1277/22801/2260/7058/3479/3908/1291/7057/56034/1282/3082/3672/7424/10000/90993/1311/3676/7010/3690/80310/2252/7148/5618/3680/5156/3575/3371/5563/7060/2246/2247/284217/2690/63923/3569/5649/8516/3381/5105	45
Human Diseases	Infectious disease: parasitic	hsa05144	Malaria	14/406	50/9446	0.28	6.51448	8.28511	1.33734e-08	4.86456e-07	3.99441e-07	6383/7058/7412/7057/3082/7043/1311/6347/7042/7060/6403/6401/3569/1378	14
Human Diseases	Cardiovascular disease	hsa05412	Arrhythmogenic right ventricular cardiomyopathy	18/406	86/9446	0.209302	4.86963	7.63942	1.77815e-08	5.74936e-07	4.72094e-07	8910/22801/6444/3908/1000/3672/3676/3690/1837/775/1674/3680/1756/781/284217/8516/6442/6262	18
Human Diseases	Endocrine and metabolic disease	hsa04933	AGE-RAGE signaling pathway in diabetic complications	19/406	101/9446	0.188119	4.37677	7.23024	4.47366e-08	1.30183e-06	1.06897e-06	2335/1278/1281/1277/7412/1282/7424/50507/7043/10000/4313/6347/1536/7042/185/6401/5332/3569/183	19
Environmental Information Processing	Signaling molecules and interaction	hsa04514	Cell adhesion molecules	23/406	160/9446	0.14375	3.34449	6.33831	3.12712e-07	8.27264e-06	6.79287e-06	6383/7412/1462/58494/1000/3676/3684/3680/257194/5789/80380/5010/9379/6403/6401/4685/8516/139065/4684/3117/1272/22854/57863	23
Organismal Systems	Immune system	hsa04610	Complement and coagulation cascades	16/406	88/9446	0.181818	4.23018	6.45144	8.50593e-07	2.06269e-05	1.69372e-05	716/2/715/720/3684/2151/2159/7035/718/730/11326/2162/5265/5104/1378/1380	16
Organismal Systems	Circulatory system	hsa04270	Vascular smooth muscle contraction	19/406	134/9446	0.141791	3.29891	5.6798	4.14925e-06	9.28795e-05	7.62657e-05	800/10398/59/4638/1909/5322/5592/775/10267/3779/72/4629/3778/185/5332/183/108/26279/5320	19
Human Diseases	Cancer: overview	hsa05205	Proteoglycans in cancer	24/406	204/9446	0.117647	2.73718	5.31565	6.72329e-06	0.000139748	0.000114751	2335/1278/1277/7291/6383/287/2260/3479/22808/4060/7057/1634/3082/10000/3690/7472/4313/3316/7042/4318/117581/2247/815/2099	24
Environmental Information Processing	Signal transduction	hsa04022	cGMP-PKG signaling pathway	20/406	166/9446	0.120482	2.80313	4.96693	2.7904e-05	0.000541338	0.000444506	10398/4638/1909/10000/3764/90993/5139/5592/8654/5350/775/3779/150/3778/185/134/5332/4773/108/477	20
Organismal Systems	Endocrine system	hsa04924	Renin secretion	12/406	69/9446	0.173913	4.04626	5.38195	3.2191e-05	0.000585474	0.000480747	1909/5139/5732/775/3778/185/5136/134/5332/183/22802/9635	12
Cellular Processes	Cell motility	hsa04810	Regulation of actin cytoskeleton	24/406	232/9446	0.103448	2.40683	4.5977	5.76784e-05	0.000987318	0.000810711	2335/5159/22801/10398/2260/6387/22808/4638/56034/3672/10000/3676/3690/80310/10788/2252/3684/3680/5156/4629/2246/730/2247/8516	24
Environmental Information Processing	Signal transduction	hsa04350	TGF-beta signaling pathway	15/406	110/9446	0.136364	3.17264	4.85717	6.78782e-05	0.00109736	0.000901074	2200/2331/2615/26585/8646/7057/1634/7043/4052/3624/7042/64388/7044/392255/658	15
Environmental Information Processing	Signal transduction	hsa04020	Calcium signaling pathway	25/406	254/9446	0.0984252	2.28996	4.4164	9.17632e-05	0.00140053	0.00115001	5159/2260/4638/1909/56034/3082/7424/5350/80310/2252/775/5156/5733/2246/2247/185/5136/815/5332/845/55283/4773/108/5737/6262	25
Human Diseases	Infectious disease: viral	hsa05165	Human papillomavirus infection	30/406	333/9446	0.0900901	2.09604	4.31515	9.62563e-05	0.00140053	0.00115001	1293/3910/2335/1278/5159/1292/1277/22801/7058/3908/1291/7057/1282/3672/10000/90993/1311/3676/3690/7472/7148/3680/3371/7060/284217/63923/5649/8516/3381/8900	30
Human Diseases	Infectious disease: parasitic	hsa05146	Amoebiasis	14/406	103/9446	0.135922	3.16237	4.67612	0.000122375	0.00169577	0.00139244	3910/2335/1278/1281/1277/3908/1282/7043/3684/7042/284217/5332/3569/5275	14
Human Diseases	Cancer: specific types	hsa05218	Melanoma	11/406	73/9446	0.150685	3.50584	4.55465	0.000259367	0.00343072	0.00281705	5159/2260/3479/56034/3082/10000/80310/2252/5156/2246/2247	11
Environmental Information Processing	Signal transduction	hsa04015	Rap1 signaling pathway	21/406	212/9446	0.0990566	2.30465	4.07143	0.000304148	0.00384813	0.0031598	5159/2260/3479/22808/7057/56034/3082/7424/10000/7010/3690/5587/80310/2252/3684/5156/54518/2246/2247/5332/108	21
Organismal Systems	Circulatory system	hsa04261	Adrenergic signaling in cardiomyocytes	17/406	154/9446	0.11039	2.56833	4.15836	0.00032178	0.00390159	0.00320369	10000/90993/5350/775/7169/70/781/185/3776/815/5332/64208/183/108/6332/6262/477	17
Environmental Information Processing	Signal transduction	hsa04310	Wnt signaling pathway	18/406	174/9446	0.103448	2.40683	3.96925	0.000481612	0.00560597	0.0046032	6424/4920/5176/84870/4919/23500/164284/7472/27123/144165/6423/2239/2487/6422/815/5332/4773/4316	18
Organismal Systems	Development and regeneration	hsa04360	Axon guidance	18/406	184/9446	0.0978261	2.27602	3.7042	0.00093496	0.0104644	0.00859255	10398/6387/7220/9353/10154/6586/2042/7223/8633/10371/2045/815/223117/91584/4773/22854/658/9723	18
Environmental Information Processing	Signaling molecules and interaction	hsa04060	Cytokine-cytokine receptor interaction	25/406	298/9446	0.0838926	1.95185	3.53828	0.00104374	0.0112386	0.00922828	6387/7043/3624/7292/6356/5618/6347/3977/3575/55504/944/7042/4982/6366/7066/729230/2690/3569/6358/3598/392255/658/6362/6363/6374	25
Organismal Systems	Endocrine system	hsa04911	Insulin secretion	11/406	86/9446	0.127907	2.97588	3.90079	0.00108138	0.0112386	0.00922828	90993/6616/775/3779/3778/815/5332/108/6262/27445/477	11
Organismal Systems	Immune system	hsa04640	Hematopoietic cell lineage	12/406	100/9446	0.12	2.79192	3.81756	0.00115388	0.0115785	0.00950743	3672/3676/3690/3684/3575/290/7066/3569/1378/3117/4311/1380	12
Cellular Processes	Transport and catabolism	hsa04145	Phagosome	16/406	159/9446	0.100629	2.34123	3.61447	0.00131459	0.0127516	0.0104706	7058/81035/7057/715/1311/3690/4481/3684/1536/4973/7060/2214/718/1780/3117/347733	16
Environmental Information Processing	Signal transduction	hsa04024	cAMP signaling pathway	20/406	226/9446	0.0884956	2.05894	3.4146	0.00172577	0.0162	0.0133022	10398/1909/10000/90993/5139/5350/5732/775/5733/3776/134/815/64208/4886/3352/64399/108/5348/6262/477	20
Human Diseases	Drug resistance: antineoplastic	hsa01521	EGFR tyrosine kinase inhibitor resistance	10/406	80/9446	0.125	2.90825	3.63231	0.00214867	0.0195395	0.0160443	5159/3479/558/56034/3082/10000/80310/5156/2247/3569	10
Organismal Systems	Endocrine system	hsa04614	Renin-angiotensin system	5/406	23/9446	0.217391	5.05783	4.12898	0.00253407	0.0223459	0.0183488	2028/185/290/183/4311	5
Human Diseases	Infectious disease: bacterial	hsa05150	Staphylococcus aureus infection	11/406	102/9446	0.107843	2.50908	3.24732	0.00426826	0.0365313	0.0299967	716/715/720/3684/2359/2214/718/6403/3117/3860/3868	11
Organismal Systems	Digestive system	hsa04972	Pancreatic secretion	11/406	106/9446	0.103774	2.4144	3.10335	0.00571808	0.0475418	0.0390377	7220/5322/3778/5332/108/6262/477/22802/9635/26279/5320	11
		hsa04081	Hormone signaling	18/406	219/9446	0.0821918	1.91227	2.89466	0.00626711	0.0506592	0.0415975	9843/3479/1734/5592/3690/10267/5618/150/117247/185/7066/5745/2690/5332/183/108/2099/658	18
Human Diseases	Infectious disease: parasitic	hsa05140	Leishmaniasis	9/406	79/9446	0.113924	2.65056	3.12194	0.00656994	0.0516717	0.0424289	7043/3676/3684/1536/7042/2214/718/1378/3117	9
Environmental Information Processing	Signal transduction	hsa04014	Ras signaling pathway	19/406	238/9446	0.0798319	1.85737	2.83893	0.00687383	0.0526391	0.0432232	5159/2260/5924/3479/22808/56034/3082/7424/10000/5322/7010/51365/80310/2252/5156/2246/2247/26279/5320	19
Human Diseases	Cardiovascular disease	hsa05415	Diabetic cardiomyopathy	17/406	205/9446	0.0829268	1.92938	2.85095	0.00713751	0.0532568	0.0437305	1278/1281/1277/9945/7043/10000/5350/4313/1536/7042/4318/5166/185/815/5332/183/6262	17
Human Diseases	Cardiovascular disease	hsa05416	Viral myocarditis	8/406	70/9446	0.114286	2.65897	2.95229	0.0099651	0.0710128	0.0583104	8910/6444/3908/1837/1756/284217/3117/6442	8
Organismal Systems	Endocrine system	hsa04926	Relaxin signaling pathway	12/406	130/9446	0.0923077	2.14763	2.79215	0.0100052	0.0710128	0.0583104	1278/1281/1277/59/1282/7424/10000/90993/4313/4318/5332/108	12
Environmental Information Processing	Signaling molecules and interaction	hsa04061	Viral protein interaction with cytokine and cytokine receptor	10/406	100/9446	0.1	2.3266	2.82623	0.0105928	0.0733933	0.0602651	6387/6356/6347/6366/729230/3569/6358/6362/6363/6374	10
Organismal Systems	Immune system	hsa04670	Leukocyte transendothelial migration	11/406	116/9446	0.0948276	2.20626	2.77018	0.0110545	0.0744053	0.0610961	10398/6387/7412/58494/7070/3676/4313/3684/1536/5010/4318	11
Metabolism	Metabolism of cofactors and vitamins	hsa00770	Pantothenate and CoA biosynthesis	4/406	21/9446	0.190476	4.43162	3.33617	0.0112503	0.0744053	0.0610961	5167/586/5169/8876	4
		hsa04382	Cornified envelope formation	17/406	217/9446	0.078341	1.82268	2.59815	0.0122292	0.079082	0.0649362	1282/5010/6698/3713/11240/6699/6704/6700/286887/6703/3860/6707/3853/3868/3854/1830/3852	17
Genetic Information Processing	Information processing in viruses	hsa03265	Virion - Ebolavirus, Lyssavirus and Morbillivirus	3/406	12/9446	0.25	5.8165	3.53797	0.012976	0.0820876	0.0674041	4685/1134/4684	3
Human Diseases	Cancer: specific types	hsa05215	Prostate cancer	10/406	106/9446	0.0943396	2.19491	2.62176	0.0155528	0.096295	0.0790703	5159/2260/3479/56034/10000/90993/80310/5156/4318/367	10
Human Diseases	Infectious disease: bacterial	hsa05133	Pertussis	8/406	78/9446	0.102564	2.38626	2.60524	0.0184244	0.111698	0.0917178	716/715/720/3684/3394/718/3569/6374	8
Metabolism	Amino acid metabolism	hsa00350	Tyrosine metabolism	5/406	37/9446	0.135135	3.14406	2.76914	0.0200872	0.116907	0.0959956	316/8639/4129/131/125	5
Human Diseases	Infectious disease: parasitic	hsa05143	African trypanosomiasis	5/406	37/9446	0.135135	3.14406	2.76914	0.0200872	0.116907	0.0959956	3910/7412/6401/5332/3569	5
Human Diseases	Immune disease	hsa05323	Rheumatoid arthritis	9/406	95/9446	0.0947368	2.20415	2.49973	0.0206424	0.117288	0.0963079	6387/7043/1513/7010/6347/7042/3569/3117/6374	9
Organismal Systems	Endocrine system	hsa04927	Cortisol synthesis and secretion	7/406	65/9446	0.107692	2.50557	2.58115	0.0209586	0.117288	0.0963079	90993/775/185/3776/5332/183/108	7
Organismal Systems	Immune system	hsa04613	Neutrophil extracellular trap formation	15/406	196/9446	0.0765306	1.78056	2.34015	0.0217005	0.119148	0.0978353	10000/3690/3684/9734/1536/1183/2359/51284/2214/718/6403/366/51311/5332/1378	15
Metabolism	Metabolism of cofactors and vitamins	hsa00760	Nicotinate and nicotinamide metabolism	5/406	38/9446	0.131579	3.06132	2.69816	0.0223406	0.120391	0.098856	5167/316/4837/4907/5169	5
Organismal Systems	Endocrine system	hsa04925	Aldosterone synthesis and secretion	9/406	98/9446	0.0918367	2.13667	2.39701	0.0247334	0.130862	0.107454	90993/5587/775/185/815/5332/183/108/477	9
Metabolism	Metabolism of other amino acids	hsa00430	Taurine and hypotaurine metabolism	3/406	17/9446	0.176471	4.10577	2.71607	0.0342239	0.177842	0.146031	1036/2326/2327	3
Metabolism	Xenobiotics biodegradation and metabolism	hsa00982	Drug metabolism - cytochrome P450	7/406	73/9446	0.0958904	2.23099	2.23746	0.0367419	0.185561	0.152369	316/4129/2949/2326/2327/131/125	7
Organismal Systems	Endocrine system	hsa04919	Thyroid hormone signaling pathway	10/406	122/9446	0.0819672	1.90705	2.13693	0.0369847	0.185561	0.152369	1734/10000/3690/5350/10231/117247/5332/1735/2099/477	10
Environmental Information Processing	Signal transduction	hsa04371	Apelin signaling pathway	11/406	140/9446	0.0785714	1.82804	2.09178	0.0385495	0.190134	0.156124	22808/59/4638/10000/5563/187/440738/185/5332/108/6262	11
Organismal Systems	Endocrine system	hsa04923	Regulation of lipolysis in adipocytes	6/406	59/9446	0.101695	2.36603	2.23051	0.040226	0.195096	0.160198	10000/5592/5733/134/4886/108	6
Human Diseases	Cardiovascular disease	hsa05418	Fluid shear stress and atherosclerosis	11/406	142/9446	0.0774648	1.8023	2.04138	0.0420485	0.200592	0.164711	6383/7412/10000/3690/4313/6347/5563/4318/2949/6401/658	11
Cellular Processes	Cellular community - eukaryotes	hsa04540	Gap junction	8/406	92/9446	0.0869565	2.02313	2.08981	0.0438157	0.205651	0.168865	5159/56034/5592/80310/5156/5332/108/347733	8
Organismal Systems	Immune system	hsa04611	Platelet activation	10/406	126/9446	0.0793651	1.84651	2.02716	0.0445529	0.205792	0.168981	1278/1281/1277/4638/10000/5592/3690/54518/5332/108	10
Environmental Information Processing	Signaling molecules and interaction	hsa04080	Neuroactive ligand-receptor interaction	23/406	370/9446	0.0621622	1.44627	1.85578	0.0478608	0.217617	0.178691	1903/2743/1909/5732/5618/150/5733/2151/187/2359/718/185/5745/134/2690/4886/1134/183/57152/2561/2922/3352/5737	23
Environmental Information Processing	Signal transduction	hsa04072	Phospholipase D signaling pathway	11/406	149/9446	0.0738255	1.71762	1.87111	0.056008	0.250744	0.205892	5159/22808/56034/10000/80310/5156/185/5332/183/108/5737	11
Environmental Information Processing	Signal transduction	hsa04630	JAK-STAT signaling pathway	12/406	168/9446	0.0714286	1.66186	1.83431	0.0580742	0.252662	0.207467	5159/316/10000/2273/5618/5156/3977/3575/7066/2690/3569/3598	12
Environmental Information Processing	Signal transduction	hsa04010	MAPK signaling pathway	19/406	300/9446	0.0633333	1.47351	1.76627	0.0584437	0.252662	0.207467	5159/2260/5924/3479/22808/56034/3082/7424/7043/10000/7010/80310/2252/775/5156/781/7042/2246/2247	19
Metabolism	Glycan biosynthesis and metabolism	hsa00532	Glycosaminoglycan biosynthesis - chondroitin sulfate / dermatan sulfate	3/406	21/9446	0.142857	3.32372	2.25908	0.0590413	0.252662	0.207467	337876/64131/92126	3
Environmental Information Processing	Signal transduction	hsa04668	TNF signaling pathway	9/406	119/9446	0.0756303	1.75961	1.76716	0.0701669	0.291787	0.239594	7412/7424/10000/90993/6347/4318/6401/3569/6374	9
Organismal Systems	Endocrine system	hsa04921	Oxytocin signaling pathway	11/406	155/9446	0.0709677	1.65114	1.73215	0.0701893	0.291787	0.239594	10398/4638/775/781/5563/815/5332/4773/3768/108/6262	11
Organismal Systems	Immune system	hsa04062	Chemokine signaling pathway	13/406	193/9446	0.0673575	1.56714	1.68697	0.0725008	0.297151	0.243998	6387/10000/6356/6347/1794/6366/729230/5332/6358/108/6362/6363/6374	13
Organismal Systems	Endocrine system	hsa04915	Estrogen signaling pathway	10/406	139/9446	0.0719424	1.67381	1.69599	0.0761508	0.307776	0.252723	10000/90993/4313/4318/5241/5332/108/2099/3860/3868	10
Organismal Systems	Circulatory system	hsa04260	Cardiac muscle contraction	7/406	87/9446	0.0804598	1.87198	1.73153	0.0798833	0.318439	0.261478	775/7169/70/781/845/6262/477	7
Human Diseases	Endocrine and metabolic disease	hsa04931	Insulin resistance	8/406	109/9446	0.0733945	1.7076	1.57462	0.0967367	0.38041	0.312364	9945/10000/90993/5563/3569/183/28965/5105	8
Metabolism	Lipid metabolism	hsa00592	alpha-Linolenic acid metabolism	3/406	26/9446	0.115385	2.68454	1.82273	0.0988348	0.383479	0.314884	5322/26279/5320	3
Metabolism	Amino acid metabolism	hsa00380	Tryptophan metabolism	4/406	42/9446	0.0952381	2.21581	1.67345	0.104812	0.401321	0.329535	316/1545/4129/6999	4
Organismal Systems	Digestive system	hsa04971	Gastric acid secretion	6/406	76/9446	0.0789474	1.83679	1.55215	0.107755	0.407229	0.334386	4638/3776/815/5332/108/477	6
Organismal Systems	Digestive system	hsa04975	Fat digestion and absorption	4/406	43/9446	0.0930233	2.16428	1.62158	0.111867	0.417348	0.342695	5322/338/26279/5320	4
Organismal Systems	Endocrine system	hsa04928	Parathyroid hormone synthesis, secretion and action	8/406	115/9446	0.0695652	1.61851	1.41419	0.121516	0.44761	0.367544	2260/90993/4325/860/5745/5332/108/10568	8
Environmental Information Processing	Membrane transport	hsa02010	ABC transporters	4/406	45/9446	0.0888889	2.06809	1.52197	0.126583	0.455112	0.373704	10060/5244/10350/10351	4
Environmental Information Processing	Signal transduction	hsa04392	Hippo signaling pathway - multiple species	3/406	29/9446	0.103448	2.40683	1.60792	0.126681	0.455112	0.373704	8642/79633/54798	3
Metabolism	Lipid metabolism	hsa00590	Arachidonic acid metabolism	5/406	63/9446	0.0793651	1.84651	1.4286	0.13329	0.473017	0.388406	5740/5322/5730/26279/5320	5
Metabolism	Lipid metabolism	hsa00591	Linoleic acid metabolism	3/406	30/9446	0.1	2.3266	1.54222	0.136524	0.478657	0.393037	5322/26279/5320	3
Human Diseases	Cardiovascular disease	hsa05417	Lipid and atherosclerosis	13/406	216/9446	0.0601852	1.40027	1.26112	0.138538	0.479935	0.394087	7412/10000/6347/1536/4973/4318/6403/815/6401/5332/3569/338/4773	13
Organismal Systems	Endocrine system	hsa04929	GnRH secretion	5/406	65/9446	0.0769231	1.78969	1.35385	0.146505	0.501564	0.411847	7220/10000/7223/775/5332	5
Metabolism	Amino acid metabolism	hsa00360	Phenylalanine metabolism	2/406	16/9446	0.125	2.90825	1.6189	0.148956	0.504024	0.413867	8639/4129	2
Human Diseases	Infectious disease: parasitic	hsa05142	Chagas disease	7/406	103/9446	0.0679612	1.58119	1.25681	0.154238	0.515899	0.423617	7043/10000/6347/7042/718/5332/3569	7
Human Diseases	Cancer: overview	hsa05202	Transcriptional misregulation in cancer	12/406	201/9446	0.0597015	1.38902	1.18138	0.156506	0.517537	0.424963	3479/862/5218/860/3684/7490/4318/3569/2138/8900/8842/8091	12
		hsa03273	Virion - Lassa virus and SFTS virus	2/406	17/9446	0.117647	2.73718	1.5192	0.164253	0.529238	0.434571	4629/5101	2
Organismal Systems	Immune system	hsa04672	Intestinal immune network for IgA production	4/406	50/9446	0.08	1.86128	1.29401	0.166584	0.529238	0.434571	6387/3676/3569/3117	4
Cellular Processes	Cellular community - eukaryotes	hsa04550	Signaling pathways regulating pluripotency of stem cells	9/406	144/9446	0.0625	1.45413	1.16372	0.166933	0.529238	0.434571	2260/3479/10000/7472/3624/3977/2247/7044/658	9
Metabolism	Metabolism of cofactors and vitamins	hsa00830	Retinol metabolism	5/406	68/9446	0.0735294	1.71074	1.24649	0.167319	0.529238	0.434571	316/216/8854/131/125	5
Organismal Systems	Endocrine system	hsa04922	Glucagon signaling pathway	7/406	107/9446	0.0654206	1.52208	1.15095	0.176612	0.552626	0.453775	10000/90993/5563/815/5332/108/5105	7
Metabolism	Nucleotide metabolism	hsa00230	Purine metabolism	8/406	128/9446	0.0625	1.45413	1.09622	0.185278	0.571212	0.469037	5167/5139/8654/4907/26289/5136/5169/108	8
Human Diseases	Cancer: specific types	hsa05224	Breast cancer	9/406	148/9446	0.0608108	1.41482	1.07791	0.186478	0.571212	0.469037	2260/3479/10000/2252/7472/2246/2247/5241/2099	9
Organismal Systems	Excretory system	hsa04961	Endocrine and other factor-regulated calcium reabsorption	4/406	53/9446	0.0754717	1.75593	1.16948	0.192479	0.582748	0.478509	5745/5332/2099/477	4
Environmental Information Processing	Signal transduction	hsa04066	HIF-1 signaling pathway	7/406	110/9446	0.0636364	1.48056	1.07435	0.194249	0.582748	0.478509	3479/10000/7010/7076/1536/815/3569	7
Human Diseases	Cancer: specific types	hsa05226	Gastric cancer	9/406	150/9446	0.06	1.39596	1.03593	0.196614	0.583824	0.479393	3082/7043/10000/2252/7472/7042/2246/2247/1015	9
Human Diseases	Infectious disease: parasitic	hsa05145	Toxoplasmosis	7/406	112/9446	0.0625	1.45413	1.02454	0.206383	0.606641	0.498128	3910/3908/7043/10000/7042/284217/3117	7
Human Diseases	Cancer: specific types	hsa05222	Small cell lung cancer	6/406	93/9446	0.0645161	1.50103	1.02899	0.210117	0.61144	0.502068	3910/2335/3908/1282/10000/284217	6
Environmental Information Processing	Signal transduction	hsa04068	FoxO signaling pathway	8/406	133/9446	0.0601504	1.39946	0.983181	0.213022	0.613757	0.503971	3479/7043/10000/3575/5563/7042/3569/5105	8
Human Diseases	Infectious disease: bacterial	hsa05134	Legionellosis	4/406	56/9446	0.0714286	1.66186	1.0527	0.21953	0.619481	0.508671	3684/718/3569/1378	4
Organismal Systems	Endocrine system	hsa04918	Thyroid hormone synthesis	5/406	75/9446	0.0666667	1.55107	1.01536	0.219885	0.619481	0.508671	493869/90993/5332/108/477	5
Human Diseases	Endocrine and metabolic disease	hsa04934	Cushing syndrome	9/406	155/9446	0.0580645	1.35093	0.933543	0.222932	0.619481	0.508671	90993/7472/775/185/3776/815/5332/183/108	9
Human Diseases	Infectious disease: viral	hsa05171	Coronavirus disease - COVID-19	13/406	238/9446	0.0546218	1.27083	0.896781	0.224452	0.619481	0.508671	716/715/720/6347/1536/51284/718/730/185/6403/2162/51311/3569	13
Organismal Systems	Endocrine system	hsa03320	PPAR signaling pathway	5/406	76/9446	0.0657895	1.53066	0.98431	0.227782	0.619481	0.508671	1593/10580/4973/28965/5105	5
Human Diseases	Cancer: specific types	hsa05214	Glioma	5/406	76/9446	0.0657895	1.53066	0.98431	0.227782	0.619481	0.508671	5159/3479/10000/5156/815	5
Organismal Systems	Nervous system	hsa04725	Cholinergic synapse	7/406	116/9446	0.0603448	1.40398	0.927751	0.231469	0.62368	0.512119	10000/90993/775/815/5332/3768/108	7
Organismal Systems	Environmental adaptation	hsa04713	Circadian entrainment	6/406	97/9446	0.0618557	1.43913	0.921257	0.238068	0.629799	0.517144	5592/775/815/5332/108/6262	6
Organismal Systems	Digestive system	hsa04970	Salivary secretion	6/406	97/9446	0.0618557	1.43913	0.921257	0.238068	0.629799	0.517144	5592/3778/5332/108/4069/477	6
Metabolism	Carbohydrate metabolism	hsa00500	Starch and sucrose metabolism	3/406	40/9446	0.075	1.74495	1.00054	0.245979	0.640833	0.526204	5167/8908/5169	3
Metabolism	Xenobiotics biodegradation and metabolism	hsa00980	Metabolism of xenobiotics by cytochrome P450	5/406	79/9446	0.0632911	1.47253	0.893767	0.251943	0.640833	0.526204	1545/2949/3290/131/125	5
Human Diseases	Drug resistance: antineoplastic	hsa01522	Endocrine resistance	6/406	99/9446	0.0606061	1.41006	0.86918	0.252451	0.640833	0.526204	3479/10000/4313/4318/108/2099	6
Human Diseases	Cancer: overview	hsa05231	Choline metabolism in cancer	6/406	99/9446	0.0606061	1.41006	0.86918	0.252451	0.640833	0.526204	5159/56034/10000/80310/5156/9468	6
Human Diseases	Infectious disease: bacterial	hsa05152	Tuberculosis	10/406	182/9446	0.0549451	1.27835	0.803546	0.256966	0.640833	0.526204	7043/10000/3684/7042/2214/718/815/3569/1378/3117	10
Organismal Systems	Nervous system	hsa04730	Long-term depression	4/406	60/9446	0.0666667	1.55107	0.907444	0.257013	0.640833	0.526204	3479/5592/2781/5332	4
Human Diseases	Cancer: specific types	hsa05219	Bladder cancer	3/406	41/9446	0.0731707	1.70239	0.955149	0.257664	0.640833	0.526204	7057/4313/4318	3
Organismal Systems	Excretory system	hsa04964	Proximal tubule bicarbonate reclamation	2/406	23/9446	0.0869565	2.02313	1.04107	0.259857	0.640833	0.526204	477/5105	2
Organismal Systems	Digestive system	hsa04978	Mineral absorption	4/406	61/9446	0.0655738	1.52564	0.872802	0.266583	0.645213	0.529801	9843/79901/477/10568	4
Human Diseases	Infectious disease: viral	hsa05161	Hepatitis B	9/406	163/9446	0.0552147	1.28463	0.776791	0.267576	0.645213	0.529801	7043/10000/90993/7042/4318/1959/3569/4773/8900	9
Organismal Systems	Endocrine system	hsa04935	Growth hormone synthesis, secretion and action	7/406	122/9446	0.057377	1.33493	0.789076	0.270851	0.645213	0.529801	3479/10000/90993/775/2690/5332/108	7
Human Diseases	Infectious disease: viral	hsa05163	Human cytomegalovirus infection	12/406	227/9446	0.0528634	1.22992	0.74307	0.271074	0.645213	0.529801	6387/10000/90993/3690/5732/5156/5733/6347/5332/3569/4773/108	12
Organismal Systems	Development and regeneration	hsa04380	Osteoclast differentiation	8/406	143/9446	0.0559441	1.30159	0.770123	0.272719	0.645213	0.529801	10000/1513/3690/7042/2214/4982/11006/4773	8
Organismal Systems	Aging	hsa04213	Longevity regulating pathway - multiple species	4/406	62/9446	0.0645161	1.50103	0.83878	0.276216	0.648217	0.532268	3479/10000/5563/108	4
Human Diseases	Endocrine and metabolic disease	hsa04936	Alcoholic liver disease	8/406	144/9446	0.0555556	1.29256	0.749691	0.278942	0.649376	0.533219	50507/10000/720/5563/718/3569/131/125	8
Human Diseases	Cancer: overview	hsa05206	MicroRNAs in cancer	16/406	320/9446	0.05	1.1633	0.629799	0.301617	0.696591	0.571988	5159/7431/8434/7057/23414/3690/4325/7148/5156/1545/3371/7042/4318/63923/10642/8091	16
Organismal Systems	Sensory system	hsa04742	Taste transduction	5/406	86/9446	0.0581395	1.35267	0.696251	0.310433	0.711306	0.584071	775/5136/5332/3352/6335	5
Human Diseases	Immune disease	hsa05321	Inflammatory bowel disease	4/406	66/9446	0.0606061	1.41006	0.708433	0.315238	0.716674	0.588479	7043/7042/3569/3117	4
Metabolism	Glycan biosynthesis and metabolism	hsa00514	Other types of O-glycan biosynthesis	3/406	47/9446	0.0638298	1.48506	0.70646	0.328829	0.734184	0.602857	727936/84620/11227	3
Metabolism	Carbohydrate metabolism	hsa00620	Pyruvate metabolism	3/406	47/9446	0.0638298	1.48506	0.70646	0.328829	0.734184	0.602857	131/5105/125	3
Human Diseases	Cancer: overview	hsa05207	Chemical carcinogenesis - receptor activation	11/406	217/9446	0.0506912	1.17938	0.566518	0.330509	0.734184	0.602857	10000/90993/2252/775/1545/2949/2247/5241/367/108/2099	11
Human Diseases	Cancer: specific types	hsa05221	Acute myeloid leukemia	4/406	68/9446	0.0588235	1.36859	0.64643	0.334938	0.738386	0.606307	10000/862/3684/8900	4
Organismal Systems	Endocrine system	hsa04914	Progesterone-mediated oocyte maturation	6/406	111/9446	0.0540541	1.25762	0.578585	0.342706	0.743259	0.610309	3479/10000/5241/64506/108/8900	6
Organismal Systems	Aging	hsa04211	Longevity regulating pathway	5/406	90/9446	0.0555556	1.29256	0.59097	0.344682	0.743259	0.610309	3479/10000/90993/5563/108	5
Human Diseases	Substance dependence	hsa05031	Amphetamine addiction	4/406	69/9446	0.057971	1.34875	0.616158	0.344811	0.743259	0.610309	90993/775/4129/815	4
Human Diseases	Substance dependence	hsa05032	Morphine addiction	5/406	91/9446	0.0549451	1.27835	0.565423	0.353291	0.753393	0.61863	5139/5136/134/2561/108	5
Human Diseases	Cancer: specific types	hsa05211	Renal cell carcinoma	4/406	70/9446	0.0571429	1.32949	0.586351	0.35469	0.753393	0.61863	3082/7043/10000/7042	4
Cellular Processes	Transport and catabolism	hsa04148	Efferocytosis	8/406	157/9446	0.0509554	1.18553	0.496772	0.362567	0.763209	0.62669	558/7057/51454/3690/5732/815/4773/84466	8
Human Diseases	Cancer: overview	hsa05230	Central carbon metabolism in cancer	4/406	71/9446	0.056338	1.31076	0.556993	0.364569	0.763209	0.62669	5159/2260/10000/5156	4
Human Diseases	Infectious disease: viral	hsa05166	Human T-cell leukemia virus 1 infection	11/406	224/9446	0.0491071	1.14253	0.457498	0.368812	0.763209	0.62669	7043/10000/90993/7042/1959/3569/4773/108/3117/8900/4316	11
Organismal Systems	Endocrine system	hsa04912	GnRH signaling pathway	5/406	93/9446	0.0537634	1.25086	0.515203	0.370535	0.763209	0.62669	4313/775/815/5332/108	5
Organismal Systems	Nervous system	hsa04726	Serotonergic synapse	6/406	115/9446	0.0521739	1.21388	0.489026	0.373646	0.763209	0.62669	7220/775/4129/5332/2561/3352	6
Metabolism	Lipid metabolism	hsa00565	Ether lipid metabolism	3/406	51/9446	0.0588235	1.36859	0.559318	0.376366	0.763209	0.62669	5322/26279/5320	3
		hsa04981	Folate transport and metabolism	2/406	31/9446	0.0645161	1.50103	0.59213	0.387337	0.763209	0.62669	11309/23743	2
Organismal Systems	Immune system	hsa04657	IL-17 signaling pathway	5/406	95/9446	0.0526316	1.22453	0.466102	0.387784	0.763209	0.62669	6356/6347/4318/3569/6374	5
Metabolism	Amino acid metabolism	hsa00270	Cysteine and methionine metabolism	3/406	52/9446	0.0576923	1.34227	0.524475	0.388161	0.763209	0.62669	1036/586/23743	3
Organismal Systems	Endocrine system	hsa04913	Ovarian steroidogenesis	3/406	52/9446	0.0576923	1.34227	0.524475	0.388161	0.763209	0.62669	3479/1545/108	3
Organismal Systems	Digestive system	hsa04973	Carbohydrate digestion and absorption	3/406	52/9446	0.0576923	1.34227	0.524475	0.388161	0.763209	0.62669	10000/5332/477	3
Human Diseases	Immune disease	hsa05310	Asthma	2/406	32/9446	0.0625	1.45413	0.54531	0.402697	0.786475	0.645794	6356/3117	2
Organismal Systems	Sensory system	hsa04750	Inflammatory mediator regulation of TRP channels	5/406	99/9446	0.0505051	1.17505	0.371044	0.422167	0.81885	0.672378	3479/5732/815/5332/108	5
Human Diseases	Immune disease	hsa05322	Systemic lupus erythematosus	7/406	144/9446	0.0486111	1.13099	0.33566	0.424901	0.81885	0.672378	716/715/720/2214/718/730/3117	7
Environmental Information Processing	Signal transduction	hsa04152	AMPK signaling pathway	6/406	122/9446	0.0491803	1.14423	0.339793	0.427867	0.81914	0.672616	3479/10000/90993/5563/8900/5105	6
Organismal Systems	Environmental adaptation	hsa04710	Circadian rhythm	2/406	34/9446	0.0588235	1.36859	0.456268	0.432848	0.82326	0.675999	5563/6096	2
Organismal Systems	Endocrine system	hsa04916	Melanogenesis	5/406	101/9446	0.049505	1.15178	0.324992	0.439239	0.829991	0.681526	90993/7472/815/5332/108	5
Metabolism	Lipid metabolism	hsa00564	Glycerophospholipid metabolism	5/406	103/9446	0.0485437	1.12942	0.279866	0.456194	0.853422	0.700766	5322/51365/9468/26279/5320	5
Metabolism	Nucleotide metabolism	hsa00240	Pyrimidine metabolism	3/406	58/9446	0.0517241	1.20341	0.329298	0.457505	0.853422	0.700766	5167/4907/5169	3
Metabolism	Glycan biosynthesis and metabolism	hsa00512	Mucin type O-glycan biosynthesis	2/406	36/9446	0.0555556	1.29256	0.372688	0.462166	0.856627	0.703398	2650/11227	2
Metabolism	Metabolism of other amino acids	hsa00480	Glutathione metabolism	3/406	59/9446	0.0508475	1.18302	0.298837	0.468754	0.862868	0.708523	493869/2949/290	3
Organismal Systems	Immune system	hsa04625	C-type lectin receptor signaling pathway	5/406	105/9446	0.047619	1.10791	0.235624	0.473006	0.862868	0.708523	22808/10000/1959/3569/4773	5
Cellular Processes	Cell motility	hsa04814	Motor proteins	9/406	197/9446	0.0456853	1.06291	0.18911	0.474429	0.862868	0.708523	10398/59/72/7169/70/4629/7802/1780/347733	9
Metabolism	Glycan biosynthesis and metabolism	hsa00604	Glycosphingolipid biosynthesis - ganglio series	1/406	15/9446	0.0666667	1.55107	0.452638	0.482881	0.867398	0.712242	81849	1
Metabolism	Metabolism of cofactors and vitamins	hsa00730	Thiamine metabolism	1/406	15/9446	0.0666667	1.55107	0.452638	0.482881	0.867398	0.712242	26289	1
Organismal Systems	Excretory system	hsa04960	Aldosterone-regulated sodium reabsorption	2/406	38/9446	0.0526316	1.22453	0.293894	0.490579	0.875819	0.719156	3479/477	2
Metabolism	Global and overview maps	hsa01232	Nucleotide metabolism	4/406	85/9446	0.0470588	1.09487	0.186192	0.499694	0.886651	0.728052	5167/4907/26289/5169	4
Metabolism	Metabolism of cofactors and vitamins	hsa00670	One carbon pool by folate	2/406	39/9446	0.0512821	1.19313	0.256114	0.504427	0.8872	0.728502	160428/23743	2
Organismal Systems	Immune system	hsa04620	Toll-like receptor signaling pathway	5/406	109/9446	0.0458716	1.06725	0.149648	0.5061	0.8872	0.728502	10000/1513/51284/51311/3569	5
Organismal Systems	Nervous system	hsa04728	Dopaminergic synapse	6/406	133/9446	0.0451128	1.04959	0.122066	0.511234	0.890834	0.731486	10000/90993/775/4129/815/5332	6
Cellular Processes	Cell growth and death	hsa04218	Cellular senescence	7/406	157/9446	0.044586	1.03734	0.0999761	0.515574	0.893048	0.733304	22808/7043/10000/7042/3569/4773/8900	7
Metabolism	Lipid metabolism	hsa00120	Primary bile acid biosynthesis	1/406	17/9446	0.0588235	1.36859	0.32234	0.526449	0.906488	0.74434	1593	1
Metabolism	Amino acid metabolism	hsa00260	Glycine, serine and threonine metabolism	2/406	41/9446	0.0487805	1.13493	0.183481	0.531382	0.909601	0.746896	8639/4129	2
Cellular Processes	Cell growth and death	hsa04216	Ferroptosis	2/406	42/9446	0.047619	1.10791	0.148522	0.54448	0.911126	0.748148	1536/440738	2
Organismal Systems	Digestive system	hsa04976	Bile secretion	4/406	90/9446	0.0444444	1.03404	0.0687714	0.545052	0.911126	0.748148	5244/366/108/477	4
Human Diseases	Infectious disease: bacterial	hsa05135	Yersinia infection	6/406	138/9446	0.0434783	1.01157	0.0290042	0.547656	0.911126	0.748148	2335/10000/3676/6347/3569/4773	6
Organismal Systems	Immune system	hsa04662	B cell receptor signaling pathway	4/406	91/9446	0.043956	1.02268	0.0460739	0.553869	0.911126	0.748148	10000/11006/4773/1380	4
Metabolism	Carbohydrate metabolism	hsa00010	Glycolysis / Gluconeogenesis	3/406	67/9446	0.0447761	1.04176	0.072697	0.554548	0.911126	0.748148	131/5105/125	3
Organismal Systems	Nervous system	hsa04720	Long-term potentiation	3/406	67/9446	0.0447761	1.04176	0.072697	0.554548	0.911126	0.748148	775/815/5332	3
Cellular Processes	Cell growth and death	hsa04114	Oocyte meiosis	6/406	139/9446	0.0431655	1.00429	0.0107934	0.554797	0.911126	0.748148	3479/5241/64506/815/367/108	6
Metabolism	Lipid metabolism	hsa00071	Fatty acid degradation	2/406	43/9446	0.0465116	1.08214	0.114402	0.557321	0.911126	0.748148	131/125	2
Human Diseases	Endocrine and metabolic disease	hsa04940	Type I diabetes mellitus	2/406	44/9446	0.0454545	1.05755	0.0810794	0.569903	0.921343	0.756538	5798/3117	2
Organismal Systems	Excretory system	hsa04962	Vasopressin-regulated water reabsorption	2/406	44/9446	0.0454545	1.05755	0.0810794	0.569903	0.921343	0.756538	90993/1780	2
Human Diseases	Immune disease	hsa05332	Graft-versus-host disease	2/406	45/9446	0.0444444	1.03404	0.0485122	0.582224	0.934603	0.767425	3569/3117	2
Organismal Systems	Endocrine system	hsa04920	Adipocytokine signaling pathway	3/406	70/9446	0.0428571	0.997115	-0.00513464	0.584528	0.934603	0.767425	10000/5563/5105	3
Organismal Systems	Endocrine system	hsa04917	Prolactin signaling pathway	3/406	71/9446	0.0422535	0.983071	-0.030343	0.594232	0.939791	0.771686	10000/5618/2099	3
Human Diseases	Cancer: overview	hsa05204	Chemical carcinogenesis - DNA adducts	3/406	71/9446	0.0422535	0.983071	-0.030343	0.594232	0.939791	0.771686	1545/2949/3290	3
Cellular Processes	Cellular community - eukaryotes	hsa04530	Tight junction	7/406	170/9446	0.0411765	0.958012	-0.11707	0.60068	0.944853	0.775843	10398/58494/8777/84952/5563/4629/5010	7
Metabolism	Amino acid metabolism	hsa00280	Valine, leucine and isoleucine degradation	2/406	48/9446	0.0416667	0.969417	-0.0450155	0.617618	0.959695	0.78803	316/586	2
		hsa03272	Virion - Hepatitis viruses	2/406	48/9446	0.0416667	0.969417	-0.0450155	0.617618	0.959695	0.78803	5010/1803	2
Metabolism	Amino acid metabolism	hsa00340	Histidine metabolism	1/406	22/9446	0.0454545	1.05755	0.0572648	0.620009	0.959695	0.78803	4129	1
		hsa04082	Neuroactive ligand signaling	8/406	199/9446	0.040201	0.935317	-0.195432	0.627756	0.9632	0.790908	2743/150/63910/134/5332/2561/3352/108	8
Human Diseases	Substance dependence	hsa05030	Cocaine addiction	2/406	49/9446	0.0408163	0.949633	-0.0749081	0.628894	0.9632	0.790908	90993/4129	2
Metabolism	Amino acid metabolism	hsa00330	Arginine and proline metabolism	2/406	50/9446	0.04	0.93064	-0.104208	0.639909	0.973054	0.798999	283208/4129	2
Human Diseases	Cancer: specific types	hsa05212	Pancreatic cancer	3/406	77/9446	0.038961	0.906468	-0.174638	0.649303	0.973054	0.798999	7043/10000/7042	3
Human Diseases	Cancer: specific types	hsa05220	Chronic myeloid leukemia	3/406	77/9446	0.038961	0.906468	-0.174638	0.649303	0.973054	0.798999	7043/10000/7042	3
Organismal Systems	Digestive system	hsa04979	Cholesterol metabolism	2/406	51/9446	0.0392157	0.912393	-0.132941	0.650666	0.973054	0.798999	1593/338	2
Metabolism	Glycan biosynthesis and metabolism	hsa00534	Glycosaminoglycan biosynthesis - heparan sulfate / heparin	1/406	24/9446	0.0416667	0.969417	-0.0317902	0.652047	0.973054	0.798999	64131	1
Environmental Information Processing	Signal transduction	hsa04064	NF-kappa B signaling pathway	4/406	105/9446	0.0380952	0.886324	-0.248225	0.66689	0.990128	0.813019	6387/7412/6366/6363	4
Environmental Information Processing	Signal transduction	hsa04390	Hippo signaling pathway	6/406	157/9446	0.0382166	0.889147	-0.29682	0.673217	0.994447	0.816566	7043/7472/7042/2246/392255/658	6
Human Diseases	Endocrine and metabolic disease	hsa04950	Maturity onset diabetes of the young	1/406	26/9446	0.0384615	0.894847	-0.11378	0.681389	0.996403	0.818172	4825	1
Organismal Systems	Digestive system	hsa04977	Vitamin digestion and absorption	1/406	26/9446	0.0384615	0.894847	-0.11378	0.681389	0.996403	0.818172	338	1
Metabolism	Lipid metabolism	hsa01040	Biosynthesis of unsaturated fatty acids	1/406	27/9446	0.037037	0.861704	-0.1525	0.695121	1	0.821125	54898	1
Environmental Information Processing	Signal transduction	hsa04340	Hedgehog signaling pathway	2/406	56/9446	0.0357143	0.830929	-0.268912	0.700647	1	0.821125	2619/64399	2
Metabolism	Lipid metabolism	hsa00062	Fatty acid elongation	1/406	28/9446	0.0357143	0.830929	-0.189867	0.708263	1	0.821125	54898	1
Organismal Systems	Immune system	hsa04621	NOD-like receptor signaling pathway	7/406	189/9446	0.037037	0.861704	-0.406991	0.709524	1	0.821125	118429/84168/6347/1536/440738/5332/3569	7
Organismal Systems	Endocrine system	hsa04910	Insulin signaling pathway	5/406	138/9446	0.0362319	0.842971	-0.393795	0.713398	1	0.821125	10000/10580/5577/5563/5105	5
Human Diseases	Cancer: specific types	hsa05210	Colorectal cancer	3/406	87/9446	0.0344828	0.802276	-0.39263	0.728827	1	0.821125	7043/10000/7042	3
Metabolism	Carbohydrate metabolism	hsa00020	Citrate cycle (TCA cycle)	1/406	30/9446	0.0333333	0.775534	-0.260951	0.732875	1	0.821125	5105	1
Human Diseases	Drug resistance: antineoplastic	hsa01523	Antifolate resistance	1/406	30/9446	0.0333333	0.775534	-0.260951	0.732875	1	0.821125	3569	1
Environmental Information Processing	Signal transduction	hsa04370	VEGF signaling pathway	2/406	60/9446	0.0333333	0.775534	-0.369629	0.736238	1	0.821125	10000/4773	2
Organismal Systems	Nervous system	hsa04724	Glutamatergic synapse	4/406	116/9446	0.0344828	0.802276	-0.454074	0.740842	1	0.821125	7220/775/5332/108	4
Organismal Systems	Nervous system	hsa04727	GABAergic synapse	3/406	89/9446	0.0337079	0.784248	-0.433373	0.742915	1	0.821125	775/2561/108	3
Metabolism	Carbohydrate metabolism	hsa00030	Pentose phosphate pathway	1/406	31/9446	0.0322581	0.750516	-0.294844	0.744393	1	0.821125	9104	1
Metabolism	Carbohydrate metabolism	hsa00053	Ascorbate and aldarate metabolism	1/406	31/9446	0.0322581	0.750516	-0.294844	0.744393	1	0.821125	9104	1
Metabolism	Metabolism of other amino acids	hsa00410	beta-Alanine metabolism	1/406	31/9446	0.0322581	0.750516	-0.294844	0.744393	1	0.821125	8639	1
Human Diseases	Cancer: specific types	hsa05225	Hepatocellular carcinoma	6/406	170/9446	0.0352941	0.821153	-0.49866	0.745072	1	0.821125	3082/7043/10000/7472/7042/2949	6
Metabolism	Carbohydrate metabolism	hsa00640	Propanoate metabolism	1/406	32/9446	0.03125	0.727063	-0.327741	0.755415	1	0.821125	79611	1
Human Diseases	Infectious disease: viral	hsa05164	Influenza A	6/406	173/9446	0.0346821	0.806914	-0.543181	0.759929	1	0.821125	10000/6347/51284/9407/3569/3117	6
Human Diseases	Cancer: specific types	hsa05217	Basal cell carcinoma	2/406	63/9446	0.031746	0.738603	-0.441143	0.760512	1	0.821125	7472/64399	2
Metabolism	Global and overview maps	hsa01210	2-Oxocarboxylic acid metabolism	1/406	33/9446	0.030303	0.705031	-0.359708	0.765964	1	0.821125	586	1
Metabolism	Lipid metabolism	hsa00140	Steroid hormone biosynthesis	2/406	64/9446	0.03125	0.727063	-0.464285	0.768163	1	0.821125	1545/3290	2
Genetic Information Processing	Information processing in viruses	hsa03250	Viral life cycle - HIV-1	2/406	64/9446	0.03125	0.727063	-0.464285	0.768163	1	0.821125	4130/4131	2
Cellular Processes	Cellular community - eukaryotes	hsa04520	Adherens junction	3/406	93/9446	0.0322581	0.750516	-0.512375	0.769339	1	0.821125	10398/2260/10580	3
Environmental Information Processing	Signal transduction	hsa04071	Sphingolipid signaling pathway	4/406	122/9446	0.0327869	0.76282	-0.558775	0.775599	1	0.821125	1903/10000/134/5332	4
Metabolism	Amino acid metabolism	hsa00250	Alanine, aspartate and glutamate metabolism	1/406	37/9446	0.027027	0.628811	-0.479406	0.803809	1	0.821125	9945	1
Metabolism	Global and overview maps	hsa01250	Biosynthesis of nucleotide sugars	1/406	37/9446	0.027027	0.628811	-0.479406	0.803809	1	0.821125	9945	1
Organismal Systems	Immune system	hsa04666	Fc gamma R-mediated phagocytosis	3/406	99/9446	0.030303	0.705031	-0.625228	0.804783	1	0.821125	10000/273/2214	3
Human Diseases	Infectious disease: viral	hsa05168	Herpes simplex virus 1 infection	6/406	183/9446	0.0327869	0.76282	-0.686606	0.804845	1	0.821125	10000/3690/6347/718/3569/3117	6
Metabolism	Carbohydrate metabolism	hsa00520	Amino sugar and nucleotide sugar metabolism	1/406	38/9446	0.0263158	0.612263	-0.507528	0.812275	1	0.821125	9945	1
Human Diseases	Immune disease	hsa05340	Primary immunodeficiency	1/406	38/9446	0.0263158	0.612263	-0.507528	0.812275	1	0.821125	3575	1
Human Diseases	Immune disease	hsa05330	Allograft rejection	1/406	39/9446	0.025641	0.596564	-0.535009	0.820376	1	0.821125	3117	1
Human Diseases	Cancer: specific types	hsa05223	Non-small cell lung cancer	2/406	73/9446	0.0273973	0.637425	-0.659022	0.827932	1	0.821125	3082/10000	2
Human Diseases	Substance dependence	hsa05033	Nicotine addiction	1/406	41/9446	0.0243902	0.567464	-0.588186	0.835547	1	0.821125	2561	1
Human Diseases	Neurodegenerative disease	hsa05022	Pathways of neurodegeneration - multiple diseases	17/406	483/9446	0.0351967	0.818886	-0.86592	0.836768	1	0.821125	493869/50507/7472/27123/775/120892/1536/440738/6622/815/7802/5332/3569/7345/6262/347733/4744	17
Human Diseases	Drug resistance: antineoplastic	hsa01524	Platinum drug resistance	2/406	75/9446	0.0266667	0.620427	-0.699379	0.839177	1	0.821125	10000/2949	2
Cellular Processes	Cell growth and death	hsa04115	p53 signaling pathway	2/406	75/9446	0.0266667	0.620427	-0.699379	0.839177	1	0.821125	3479/7057	2
Human Diseases	Neurodegenerative disease	hsa05020	Prion disease	9/406	278/9446	0.0323741	0.753216	-0.885078	0.851205	1	0.821125	90993/775/1536/730/3569/4685/4684/6262/347733	9
Human Diseases	Infectious disease: viral	hsa05167	Kaposi sarcoma-associated herpesvirus infection	6/406	196/9446	0.0306122	0.712225	-0.862761	0.853155	1	0.821125	10000/440738/718/2247/3569/4773	6
Organismal Systems	Immune system	hsa04659	Th17 cell differentiation	3/406	109/9446	0.0275229	0.640349	-0.800333	0.853652	1	0.821125	3569/4773/3117	3
Organismal Systems	Nervous system	hsa04721	Synaptic vesicle cycle	2/406	79/9446	0.0253165	0.589013	-0.777358	0.859693	1	0.821125	6616/6857	2
Metabolism	Metabolism of cofactors and vitamins	hsa00860	Porphyrin metabolism	1/406	46/9446	0.0217391	0.505783	-0.712053	0.868114	1	0.821125	9843	1
Metabolism	Xenobiotics biodegradation and metabolism	hsa00983	Drug metabolism - other enzymes	2/406	81/9446	0.0246914	0.574469	-0.815078	0.869029	1	0.821125	2949/1066	2
Human Diseases	Neurodegenerative disease	hsa05017	Spinocerebellar ataxia	4/406	144/9446	0.0277778	0.646278	-0.906431	0.872471	1	0.821125	10000/2259/5332/5649	4
Human Diseases	Endocrine and metabolic disease	hsa04930	Type II diabetes mellitus	1/406	47/9446	0.0212766	0.495021	-0.735463	0.87381	1	0.821125	775	1
Human Diseases	Infectious disease: viral	hsa05169	Epstein-Barr virus infection	6/406	205/9446	0.0292683	0.680956	-0.978695	0.880517	1	0.821125	7431/10000/3569/3117/8900/1380	6
Organismal Systems	Nervous system	hsa04723	Retrograde endocannabinoid signaling	4/406	149/9446	0.0268456	0.624591	-0.978828	0.888651	1	0.821125	775/5332/2561/108	4
Environmental Information Processing	Signal transduction	hsa04012	ErbB signaling pathway	2/406	86/9446	0.0232558	0.54107	-0.906019	0.889927	1	0.821125	10000/815	2
Human Diseases	Infectious disease: bacterial	hsa05110	Vibrio cholerae infection	1/406	51/9446	0.0196078	0.456196	-0.825199	0.894245	1	0.821125	11015	1
Metabolism	Global and overview maps	hsa01240	Biosynthesis of cofactors	4/406	154/9446	0.025974	0.604312	-1.04915	0.903012	1	0.821125	586/26289/9104/6999	4
Human Diseases	Cancer: overview	hsa05235	PD-L1 expression and PD-1 checkpoint pathway in cancer	2/406	90/9446	0.0222222	0.517022	-0.975625	0.904374	1	0.821125	10000/4773	2
Human Diseases	Immune disease	hsa05320	Autoimmune thyroid disease	1/406	54/9446	0.0185185	0.430852	-0.888838	0.907372	1	0.821125	3117	1
Environmental Information Processing	Signal transduction	hsa04150	mTOR signaling pathway	4/406	158/9446	0.0253165	0.589013	-1.10402	0.913299	1	0.821125	3479/10000/7472/5563	4
Organismal Systems	Immune system	hsa04658	Th1 and Th2 cell differentiation	2/406	93/9446	0.0215054	0.500344	-1.02616	0.914028	1	0.821125	4773/3117	2
Metabolism	Glycan biosynthesis and metabolism	hsa00510	N-Glycan biosynthesis	1/406	56/9446	0.0178571	0.415464	-0.929719	0.915208	1	0.821125	84620	1
Metabolism	Global and overview maps	hsa01212	Fatty acid metabolism	1/406	57/9446	0.0175439	0.408176	-0.949731	0.918874	1	0.821125	54898	1
Human Diseases	Cancer: specific types	hsa05213	Endometrial cancer	1/406	59/9446	0.0169492	0.394339	-0.988944	0.925739	1	0.821125	10000	1
Human Diseases	Cancer: overview	hsa05208	Chemical carcinogenesis - reactive oxygen species	6/406	227/9446	0.0264317	0.614961	-1.24439	0.92989	1	0.821125	3082/50507/10000/5587/1545/2949	6
Cellular Processes	Transport and catabolism	hsa04140	Autophagy - animal	4/406	169/9446	0.0236686	0.550675	-1.24905	0.936757	1	0.821125	22808/10000/5563/440738	4
Human Diseases	Infectious disease: viral	hsa05162	Measles	3/406	139/9446	0.0215827	0.502144	-1.2531	0.942041	1	0.821125	10000/51284/3569	3
Human Diseases	Cancer: overview	hsa05203	Viral carcinogenesis	5/406	205/9446	0.0243902	0.567464	-1.32684	0.944086	1	0.821125	90993/9734/718/1959/8900	5
Cellular Processes	Transport and catabolism	hsa04137	Mitophagy - animal	2/406	105/9446	0.0190476	0.443162	-1.21592	0.944216	1	0.821125	22808/440738	2
Organismal Systems	Immune system	hsa04664	Fc epsilon RI signaling pathway	1/406	69/9446	0.0144928	0.337189	-1.17101	0.952286	1	0.821125	10000	1
Human Diseases	Neurodegenerative disease	hsa05010	Alzheimer disease	11/406	391/9446	0.028133	0.654542	-1.47849	0.953243	1	0.821125	50507/10000/7472/27123/775/1536/6622/5332/3569/4311/347733	11
Human Diseases	Infectious disease: bacterial	hsa05120	Epithelial cell signaling in Helicobacter pylori infection	1/406	71/9446	0.0140845	0.32769	-1.20502	0.956329	1	0.821125	58494	1
Metabolism	Global and overview maps	hsa01230	Biosynthesis of amino acids	1/406	75/9446	0.0133333	0.310213	-1.27096	0.963417	1	0.821125	586	1
Human Diseases	Endocrine and metabolic disease	hsa04932	Non-alcoholic fatty liver disease	3/406	157/9446	0.0191083	0.444573	-1.48721	0.96791	1	0.821125	10000/5563/3569	3
Organismal Systems	Nervous system	hsa04722	Neurotrophin signaling pathway	2/406	120/9446	0.0166667	0.387767	-1.43034	0.967944	1	0.821125	10000/815	2
Metabolism	Carbohydrate metabolism	hsa00562	Inositol phosphate metabolism	1/406	78/9446	0.0128205	0.298282	-1.31876	0.96797	1	0.821125	5332	1
Human Diseases	Infectious disease: bacterial	hsa05100	Bacterial invasion of epithelial cells	1/406	78/9446	0.0128205	0.298282	-1.31876	0.96797	1	0.821125	2335	1
Cellular Processes	Cell growth and death	hsa04110	Cell cycle	3/406	158/9446	0.0189873	0.44176	-1.49958	0.968967	1	0.821125	7043/7042/8900	3
Organismal Systems	Immune system	hsa04660	T cell receptor signaling pathway	2/406	122/9446	0.0163934	0.38141	-1.45734	0.970256	1	0.821125	10000/4773	2
Organismal Systems	Immune system	hsa04612	Antigen processing and presentation	1/406	82/9446	0.0121951	0.283732	-1.38048	0.973172	1	0.821125	3117	1
Cellular Processes	Transport and catabolism	hsa04146	Peroxisome	1/406	83/9446	0.0120482	0.280313	-1.39558	0.974336	1	0.821125	55711	1
Organismal Systems	Immune system	hsa04623	Cytosolic DNA-sensing pathway	1/406	83/9446	0.0120482	0.280313	-1.39558	0.974336	1	0.821125	3569	1
Organismal Systems	Environmental adaptation	hsa04714	Thermogenesis	5/406	235/9446	0.0212766	0.495021	-1.66124	0.976175	1	0.821125	2260/90993/5592/5563/108	5
Human Diseases	Infectious disease: bacterial	hsa05130	Pathogenic Escherichia coli infection	4/406	203/9446	0.0197044	0.458444	-1.65297	0.977482	1	0.821125	4629/5010/3569/347733	4
Human Diseases	Neurodegenerative disease	hsa05012	Parkinson disease	6/406	271/9446	0.0221402	0.515115	-1.71633	0.978283	1	0.821125	120892/4129/6622/815/7345/347733	6
Organismal Systems	Immune system	hsa04650	Natural killer cell mediated cytotoxicity	2/406	134/9446	0.0149254	0.347254	-1.61271	0.981098	1	0.821125	2214/4773	2
Cellular Processes	Cell growth and death	hsa04210	Apoptosis	2/406	137/9446	0.0145985	0.33965	-1.64992	0.983141	1	0.821125	10000/1513	2
Human Diseases	Infectious disease: bacterial	hsa05132	Salmonella infection	5/406	251/9446	0.0199203	0.463466	-1.82574	0.985231	1	0.821125	10398/10000/3569/1780/347733	5
Human Diseases	Infectious disease: bacterial	hsa05131	Shigellosis	5/406	253/9446	0.0197628	0.459803	-1.84571	0.986102	1	0.821125	10398/10000/440738/718/5332	5
Environmental Information Processing	Signal transduction	hsa04070	Phosphatidylinositol signaling system	1/406	98/9446	0.0102041	0.237408	-1.60815	0.986808	1	0.821125	5332	1
Human Diseases	Substance dependence	hsa05034	Alcoholism	3/406	191/9446	0.0157068	0.365435	-1.87752	0.990052	1	0.821125	90993/9734/4129	3
Cellular Processes	Cell growth and death	hsa04217	Necroptosis	2/406	159/9446	0.0125786	0.292654	-1.90622	0.992797	1	0.821125	1536/815	2
Human Diseases	Infectious disease: viral	hsa05160	Hepatitis C	2/406	159/9446	0.0125786	0.292654	-1.90622	0.992797	1	0.821125	10000/5010	2
Human Diseases	Neurodegenerative disease	hsa05016	Huntington disease	6/406	311/9446	0.0192926	0.448862	-2.09443	0.993226	1	0.821125	493869/90993/7052/7802/5332/347733	6
Metabolism	Global and overview maps	hsa01200	Carbon metabolism	1/406	117/9446	0.00854701	0.198855	-1.84785	0.99433	1	0.821125	9104	1
Cellular Processes	Transport and catabolism	hsa04144	Endocytosis	4/406	252/9446	0.015873	0.369302	-2.15055	0.995492	1	0.821125	1601/273/5156/9829	4
Cellular Processes	Transport and catabolism	hsa04142	Lysosome	1/406	133/9446	0.0075188	0.174932	-2.03072	0.997219	1	0.821125	1513	1
Genetic Information Processing	Folding, sorting and degradation	hsa04120	Ubiquitin mediated proteolysis	1/406	142/9446	0.00704225	0.163845	-2.12753	0.998139	1	0.821125	134111	1
Human Diseases	Infectious disease: viral	hsa05170	Human immunodeficiency virus 1 infection	2/406	214/9446	0.00934579	0.217439	-2.4539	0.999198	1	0.821125	10000/4773	2
Human Diseases	Neurodegenerative disease	hsa05014	Amyotrophic lateral sclerosis	5/406	371/9446	0.0134771	0.313558	-2.85856	0.999719	1	0.821125	493869/440738/7802/347733/4744	5
Organismal Systems	Sensory system	hsa04740	Olfactory transduction	3/406	454/9446	0.00660793	0.15374	-3.91637	1	1	0.821125	5592/5136/815	3

## Sheet: Table S9
Table S9. KEGG pathway enrichment analysis between Cluster 2 and 3 in pan-cancer samples
category	subcategory	ID	Description	GeneRatio	BgRatio	RichFactor	FoldEnrichment	zScore	pvalue	p.adjust	qvalue	geneID	Count
Organismal Systems	Digestive system	hsa04974	Protein digestion and absorption	2/3	105/9446	0.0190476	59.9746	10.831	0.000364523	0.00291618	0.000383708	1300/1301	2
Metabolism	Metabolism of cofactors and vitamins	hsa00770	Pantothenate and CoA biosynthesis	1/3	21/9446	0.047619	149.937	12.178	0.00665538	0.0253028	0.00332932	5167	1
Metabolism	Metabolism of cofactors and vitamins	hsa00760	Nicotinate and nicotinamide metabolism	1/3	38/9446	0.0263158	82.8596	9.01197	0.0120214	0.0253028	0.00332932	5167	1
Metabolism	Carbohydrate metabolism	hsa00500	Starch and sucrose metabolism	1/3	40/9446	0.025	78.7167	8.77907	0.0126514	0.0253028	0.00332932	5167	1
Metabolism	Nucleotide metabolism	hsa00240	Pyrimidine metabolism	1/3	58/9446	0.0172414	54.2874	7.25535	0.0183095	0.0292953	0.00385464	5167	1
Metabolism	Global and overview maps	hsa01232	Nucleotide metabolism	1/3	85/9446	0.0117647	37.0431	5.94946	0.0267562	0.0356749	0.00469406	5167	1
Metabolism	Nucleotide metabolism	hsa00230	Purine metabolism	1/3	128/9446	0.0078125	24.599	4.79119	0.0401079	0.0458376	0.00603127	5167	1
Cellular Processes	Cell motility	hsa04820	Cytoskeleton in muscle cells	1/3	233/9446	0.00429185	13.5136	3.4472	0.0721967	0.0721967	0.00949957	1301	1

## Sheet: Table S10
Table S10. GO enrichment analysis between Cluster 2 and 3 in ACC samples
ID	Description	GeneRatio	BgRatio	RichFactor	FoldEnrichment	zScore	pvalue	p.adjust	qvalue	geneID	Count
GO:0052695	cellular glucuronidation	6/145	21/18888	0.285714	37.2177	14.6058	9.10401e-09	2.14126e-05	1.91376e-05	UGT1A7/UGT1A6/UGT1A8/UGT1A9/UGT1A1/UGT1A10	6
GO:0009812	flavonoid metabolic process	5/145	13/18888	0.384615	50.1008	15.5762	3.0474e-08	2.20057e-05	1.96677e-05	UGT1A7/UGT1A8/UGT1A9/UGT1A1/UGT1A10	5
GO:0042573	retinoic acid metabolic process	5/145	33/18888	0.151515	19.7367	9.47507	4.96605e-06	0.00228093	0.00203859	UGT1A7/CYP3A7/UGT1A8/UGT1A9/UGT1A1	5
GO:0006805	xenobiotic metabolic process	8/145	126/18888	0.0634921	8.27061	7.20215	5.8187e-06	0.00228093	0.00203859	UGT1A7/UGT1A6/CYP3A7/UGT1A8/UGT1A9/UGT1A1/SLCO2B1/UGT1A10	8
GO:0002263	cell activation involved in immune response	11/145	305/18888	0.0360656	4.69798	5.72667	2.41552e-05	0.00710162	0.00634709	LFNG/CD40LG/LRP1/CX3CR1/CD1C/PTGDR/NLRP3/CCR2/IL33/NR4A3/PTAFR	11
GO:0001819	positive regulation of cytokine production	14/145	500/18888	0.028	3.64734	5.27683	3.17348e-05	0.00817447	0.00730595	HGF/CD40LG/TWIST1/TLR8/GATA4/CD4/FCGR2C/TLR7/NLRP3/CCR2/IL33/NR4A3/IL16/PTAFR	14
GO:0042440	pigment metabolic process	6/145	80/18888	0.075	9.76966	6.91357	3.47554e-05	0.00817447	0.00730595	UGT1A7/UGT1A8/UGT1A9/UGT1A1/SLCO2B1/UGT1A10	6
GO:0001523	retinoid metabolic process	6/145	84/18888	0.0714286	9.30443	6.7092	4.58458e-05	0.00980268	0.00876116	UGT1A7/CYP3A7/LRP1/UGT1A8/UGT1A9/UGT1A1	6
GO:0045785	positive regulation of cell adhesion	13/145	485/18888	0.0268041	3.49156	4.88927	9.5421e-05	0.0150525	0.0134532	ABI3BP/HLA-DQA2/CD40LG/VWC2/PRKCA/CD4/NLRP3/CCR2/CASS4/P2RY12/HLA-DQB2/NR4A3/PTAFR	13
GO:0002697	regulation of immune effector process	11/145	385/18888	0.0285714	3.72177	4.74578	0.000193214	0.0208721	0.0186544	CD1E/CD40LG/CX3CR1/CD1C/TWIST1/TLR7/NLRP3/CCR2/IL33/NR4A3/PTAFR	11
GO:0002526	acute inflammatory response	6/145	109/18888	0.0550459	7.17039	5.68245	0.000195232	0.0208721	0.0186544	REG3G/UGT1A1/TNFRSF11A/FCGR2C/NLRP3/TFR2	6
GO:0002444	myeloid leukocyte mediated immunity	6/145	112/18888	0.0535714	6.97833	5.58127	0.000226356	0.0231473	0.020688	CX3CR1/FCGR2C/PTGDR/CCR2/NR4A3/PTAFR	6
GO:0032635	interleukin-6 production	7/145	176/18888	0.0397727	5.18088	4.90128	0.000424808	0.0399659	0.0357196	HGF/TWIST1/TLR8/TLR7/IL33/IL16/PTAFR	7
GO:0042445	hormone metabolic process	8/145	240/18888	0.0333333	4.34207	4.58301	0.000540614	0.0454116	0.0405867	UGT1A7/CYP3A7/UGT1A8/UGT1A9/FDX1/UGT1A1/MME/PCSK6	8
GO:0002700	regulation of production of molecular mediator of immune response	7/145	187/18888	0.0374332	4.87612	4.68524	0.00061	0.0477511	0.0426776	CD40LG/TWIST1/TLR7/NLRP3/CCR2/IL33/NR4A3	7
GO:0015711	organic anion transport	11/145	451/18888	0.0243902	3.17712	4.11597	0.00073226	0.0481757	0.0430571	SLC2A6/HTR1B/SLC4A7/TNFRSF11A/SLC4A3/SLC17A8/SLCO2B1/FOLR2/SLC44A4/SLC26A4/SLC38A11	11
GO:0001818	negative regulation of cytokine production	10/145	381/18888	0.0262467	3.41895	4.19534	0.000732302	0.0481757	0.0430571	HGF/CX3CR1/IL1R2/CIDEA/TWIST1/TLR8/NLRP3/ATP2B1/IL33/PSG9	10
GO:0001889	liver development	6/145	143/18888	0.041958	5.46554	4.71461	0.0008323	0.049685	0.0444061	HGF/UGT1A7/UGT1A8/UGT1A9/UGT1A1/UGT1A10	6

[truncated: 7 more sheets: Table S11, Table S12, Table S13, Table S14, Table S15, Table S16, Table S17]
